# Supplementary material for: Validation of the RRE-90 Scale to Predict Stroke Risk after Transient Symptoms with Infarction: A Prospective Cohort Study
Source: PLoS One. 2015 Sep 22;10(9):e0137425. doi: 10.1371/journal.pone.0137425 (PMC4579076; doi:10.1371/journal.pone.0137425)
Supplement: S1 Data — (XLSX) [file pone.0137425.s001.xlsx]

## Sheet: Sheet1
No.	Group	Carotid stenosis	intracranial stenosis	DWI	ABCD2	ABCD2 strata	DWI in 3days	RRE	sex	age	smoke	stroke history	CHD	AF	DM	HP	hyperlipidemia	Antiplatelet history	Anticoagulation history	Lipid-lowering history	Antidiabetics history	Antihypertensive history	stroke2d	stroke7d	stroke30d	stroke90d	survival time	Antiplatelet	Anticoagulant	Antihypertensive	Lipid-lowering	Antidiabetics
2020373	1		0		3	1			1	22	2	1	1	1	1	1	1	1	1	1	1	1	0	0	0	0	90	1	1	1	1	1
1995276	1	0	0		2	1			1	47	1	1	1	1	1	1	1	1	1	1	1	1	0	0	0	0	90	1	1	1	1	1
1964958	1	0	1		4	2			2	60	1	1	1	1	1	1	1	1	1	1	1	1	0	0	0	0	90	2	1	1	2	1
1972827	1	0	0		3	1			1	43	2	1	1	1	1	1	1	2	1	1	1	1	0	0	0	0	90	2	1	1	2	1
1890040	1	0	1		1	1			1	59	1	1	1	1	1	2	1	1	1	1	1	2	0	0	0	0	90	2	1	2	2	1
2009287	1	0	1		4	2			1	46	1	1	1	1	1	2	1	1	1	1	1	2	0	0	0	0	90	2	1	2	1	1
1736703	1	0	0		1	1			2	60	1	1	1	1	1	2	2	1	1	2	1	2	0	0	0	0	90	2	1	2	2	1
1965661	1	0	0		4	2			1	61	1	1	1	1	2	2	1	2	1	2	1	2	0	0	0	0	90	2	1	2	1	2
2058090	1	0	0		2	1			1	46	1	1	1	1	1	1	1	1	1	1	1	1	0	0	0	0	90	2	1	1	2	1
1723288	1	0	0		2	1			1	53	1	1	1	1	1	1	1	1	1	1	1	1	0	0	0	0	90	2	1	1	2	1
1992358	1	0	0		4	2			1	36	2	1	1	1	1	1	1	1	1	1	1	1	0	0	0	0	90	1	1	1	1	1
1922395	1	0	0		1	1			1	62	2	1	2	1	1	1	1	1	1	1	1	1	0	0	0	0	90	1	1	1	1	1
1963184	1	0	1		3	1			2	38	1	1	1	1	1	1	1	1	1	1	1	1	0	0	0	0	90	2	1	1	1	1
1992915	1	0	1		2	1			2	42	1	1	1	1	1	1	1	1	1	1	1	1	0	0	0	0	90	2	1	1	2	1
1991516	1	1	1		3	1			2	60	1	1	1	1	1	1	1	1	1	1	1	1	0	0	0	0	90	2	1	1	2	1
2000422	1	0	0		1	1			2	66	1	1	1	1	1	1	2	2	1	1	1	1	0	0	0	0	90	2	1	1	2	1
1599811	1	0	1		3	1			1	33	2	1	1	1	1	1	1	1	1	1	1	1	0	0	0	0	90	2	1	1	2	1
2024851	1	0	0		3	1			2	41	1	1	1	1	1	2	1	1	1	1	1	1	0	0	0	0	90	2	1	2	2	1
2023610	1	0	0		2	1			2	56	1	1	1	1	1	2	1	1	1	1	1	1	0	0	0	0	90	2	1	2	2	1
1960487	1	0	0		2	1			1	43	2	1	1	1	1	2	1	1	1	1	1	1	0	0	0	0	90	2	1	2	2	1
1951818	1	0	0		6	2			2	74	1	2	1	1	1	2	1	1	1	1	1	1	0	0	0	0	90	2	1	2	2	1
1921905	1	0	0		3	1			1	67	2	2	1	1	1	2	2	1	1	1	1	1	0	0	0	0	90	2	1	2	2	1
1957803	1	0	0		2	1			1	48	1	1	2	1	1	2	1	1	1	1	1	2	0	0	0	0	90	2	1	2	2	1
1863200	1	0	0		4	2			1	73	1	1	2	1	1	2	1	2	1	2	1	2	0	0	0	0	90	2	1	2	2	1
1991950	1	1	1		4	2			2	54	1	1	1	1	2	2	2	2	1	2	2	2	0	0	0	1	52	2	1	2	2	1
1901874	1	0	1		4	2			2	54	1	1	2	1	2	2	1	2	1	1	2	2	0	0	0	0	90	2	1	2	2	2
1957242	1	1	0		4	2			1	52	2	1	1	1	1	2	1	1	1	1	1	2	0	0	0	0	90	2	1	2	2	1
2053649	1	1	1		6	2			2	60	1	1	1	1	2	1	1	1	1	1	2	1	0	0	0	0	90	2	1	1	1	2
1729588	1	1			2	1			1	68	1	2	2	1	1	2	1	2	1	2	1	2	0	0
1962593	1	0			5	2			2	70	1	1	1	1	1	1	1	1	1	1	1	1	0	0	0	0	90	2	1	1	2	1
1788827	1	0			4	2			1	48	2	1	2	1	2	2	1	1	1	1	1	2	0	0	0	0	90	2	1	1	1	1
1723955	1	0			0	1			1	56	1	1	1	1	1	2	1	1	1	1	1	2	0	0	0	0	90	2	1	2	2	1
1511959	1	0			4	2			1	51	2	2	1	1	1	2	2	2	1	2	2	2	0	0	0	0	90	2	1	2	2	2
1987782	1	0			5	2			1	56	1	1	1	1	2	2	1	1	1	1	2	2	0	0	0	0	90	1	1	2	2	2
1821718	1	0	0	2	2	1	2		1	29	1	1	1	1	1	1	1	1	1	1	1	1	0	0	0	0	90	2	1	1	2	1
1187586	1	1	1	2	0	1	2		1	44	1	1	1	1	1	2	1	1	1	1	1	2	0	0	0	0	90	2	1	1	2	1
1312168	1	0	0	2	2	1	2		1	44	2	2	1	1	1	1	1	1	1	1	1	1	0	0	0	0	90	2	1	1	2	1
1970942	1	0	1	2	1	1	2		1	64	1	1	1	1	1	2	1	1	1	1	1	2	0	0	0	0	90	2	1	2	2	1
1733734	1	0	0	2	1	1	2		2	62	1	1	1	1	1	1	1	1	1	1	1	1	0	0	0	0	90	2	1	1	2	1
1535221	1	0	1	2	1	1	2		1	58	1	2	1	1	1	1	1	2	1	2	1	1	0	0	0	0	90	2	1	2	2	1
1274384	1	0		2	3	1	2		1	34	2	1	1	1	2	1	1	1	1	1	2	1	1	1	1	1	4	2	1	1	1	2
1130482	1	0	0	2	4	2	2		2	50	1	1	1	1	1	1	1	1	1	1	1	1	0	0	0	0	90	2	1	1	1	1
1159583	1	0	0	2	3	1	2		2	78	1	1	2	1	2	2	1	1	1	2	2	2	0	0	0	0	90	2	1	2	2	1
1748342	1	1	1	2	4	2	2		2	26	1	1	1	1	1	1	1	1	1	1	1	1	0	0	0	0	90	2	1	1	2	1
1770150	1	0	1	2	4	2	2		2	60	1	1	2	1	1	1	1	1	1	1	1	1	0	0	0	0	90	2	1	1	2	1
1680222	1	0	0	2	5	2	2		1	55	1	1	1	1	1	2	1	1	1	1	1	2	0	0	1	1	17	2	1	2	2	1
1867802	1	0	0	2	5	2	2		1	60	2	1	1	1	1	2	1	1	1	1	1	1	0	0	0	0	90	2	1	2	2	1
1709852	1	1	1	2	3	1	2		1	51	1	1	1	1	2	1	1	2	1	2	2	1	0	0	0	0	90	2	1	1	2	2
1113386	1	0	1	2	5	2	2		2	74	1	1	1	1	1	2	1	1	1	1	1	2	1	1	1	1	1	2	1	1	2	1
2035941	1	1	1	2	4	2	2		1	67	2	1	1	1	1	1	1	1	1	1	1	1	0	0	0	0	90	2	1	1	2	1
1132970	1	1	1	2	5	2	2		2	65	1	1	1	1	1	2	1	1	1	1	1	2	1	1	1	1	1	2	1	1	2	1
1708381	2	0	1	2	0	1	1		1	56	1	1	1	1	1	1	1	1	1	1	1	1	0	0
1835486	2	0	0	2	6	2	2		1	86	1	1	1	1	1	2	1	1	1	1	1	1	0	0	0
1840911	2		0	0	5	2	2		2	61	2	1	1	1	1	2	2	1	1	1	1	2	0	0	0	0	90	2	1	2	2	1
1647375	2		0	0	3	1	2		2	62	1	1	1	1	1	2	1	2	1	2	1	2	0	0	0	0	90	2	1	2	2	1
1781894	2		0	0	1	1	2		1	59	2	1	1	1	2	1	1	1	1	1	2	1	0	0	0	0	90	2	1	1	2	2
1978649	2		0	0	3	1	2		2	57	1	1	1	1	1	1	1	1	1	1	1	1	0	0	0	0	90	2	1	2	2	2
1683740	2			0	2	1	2		1	53	2	1	1	1	1	1	1	2	1	2	1	1	0	0	0	0	90	2	1	1	2	1
1719461	2	0	0	0	0	1	2		2	40	1	1	1	1	1	1	1	1	1	1	1	1	0	0	0	0	90	2	1	1	2	1
1841503	2	0	0	0	0	1	1		2	53	1	1	1	1	1	1	1	1	1	1	1	1	0	0	0	0	90	2	1	1	1	1
1283274	2	0	0	0	0	1	2		1	58	2	1	2	1	1	1	1	1	1	1	1	1	0	0	0	0	90	2	1	1	2	1
1704603	2	0	0	0	0	1	2		2	54	1	1	1	1	1	1	1	1	1	1	1	1	0	0	0	0	90	2	1	1	2	1
1233511	2	0	0	0	0	1	2		1	57	1	1	1	1	1	1	1	1	1	1	1	1	0	0	0	0	90	2	1	1	2	1
1243567	2	0	0	0	1	1	2		1	72	1	1	1	1	1	1	1	1	1	1	1	1	0	0	0	0	90	1	1	1	1	1
1242971	2	0	0	0	1	1	1		2	40	1	1	1	1	1	1	1	1	1	1	1	1	0	0	0	0	90	2	1	1	1	1
1792508	2	0	0	0	1	1	2		2	67	1	1	1	1	1	1	1	1	1	1	1	1	0	0	0	0	90	2	1	1	2	1
1916115	2	0	0	0	1	1	2		1	42	1	1	1	1	1	2	1	1	1	1	1	1	0	0	0	0	90	2	1	1	2	1
1792640	2	0	0	0	1	1	1		2	48	1	1	1	1	2	2	1	1	1	1	2	1	0	0	0	0	90	1	1	1	1	2
1701573	2	0	0	0	1	1	1		1	42	2	1	1	1	1	2	1	1	1	1	1	2	0	0	0	0	90	2	1	1	2	1
1127102	2	0	0	0	1	1	2		2	60	1	1	1	1	1	1	1	1	1	1	1	1	0	0	0	0	90	2	1	1	2	1
1231037	2	0	1	0	1	1	2		1	81	2	1	1	1	1	1	1	2	1	2	1	1	0	0	0	0	90	2	1	1	2	1
1711292	2	0	0	0	1	1	2		1	77	1	1	1	1	1	1	1	1	1	1	1	1	0	0	0	0	90	2	1	2	2	1
1697037	2	0	0	0	1	1	2		2	49	1	1	2	1	1	2	1	1	1	1	1	1	0	0	0	0	90	2	1	2	2	1
1823952	2	0	0	0	1	1	2		1	51	2	1	1	1	1	2	1	1	1	1	1	2	0	0	0	0	90	2	1	2	2	1
1702906	2	0	1	0	1	1	1		1	57	1	1	1	1	1	2	1	1	1	1	1	1	0	0	0	0	90	2	1	2	2	1
2028064	2	0		0	1	1	2		1	54	1	2	1	2	1	2	1	2	1	1	1	2	0	0	0	0	90	2	1	2	1	1
1673295	2	0	0	0	2	1	2		2	46	1	1	1	1	1	1	1	1	1	1	1	1	0	0	0	0	90	1	1	1	1	1
1762949	2	0	0	0	2	1	2		1	36	2	1	1	1	1	1	1	1	1	1	1	1	0	0	0	0	90	1	1	1	1	1
1843372	2	0	0	0	2	1	2		1	37	2	1	1	1	1	1	1	1	1	1	1	1	0	0	0	0	90	1	1	1	1	1
	2	0	0	0	2	1	2		1	48	1	1	1	1	1	1	1	1	1	1	1	1	0	0	0
1831969	2	0	0	0	2	1	1		2	62	1	1	1	1	1	1	1	1	1	1	1	1	0	0
1700570	2	0	0	0	0	1	2		1	57	1	1	1	1	1	1	1	1	1	1	1	1	0	0	0	0	90	2	1	1	2	1
1102773	2	0	0	0	2	1	2		1	19	1	1	1	2	2	2	2	1	1	2	2	2	0	0	0	0	90	1	1	1	1	1
1589608	2	0	0	0	2	1	2		2	56	1	1	1	1	1	1	1	1	1	1	1	1	0	0	0	0	90	2	1	1	2	1
1217557	2	0	0	0	2	1	2		2	79	1	1	1	1	1	1	1	1	1	1	1	1	0	0	0	0	90	2	1	1	1	1
1874339	2	0	0	0	2	1	2		1	42	2	1	1	1	1	1	1	1	1	1	1	1	0	0	0	0	90	2	1	1	2	1
1815562	2	0	0	0	2	1	1		1	56	2	1	1	1	1	2	1	1	1	1	1	2	0	0	0	0	90	2	1	1	1	1
1262609	2	0	0	0	2	1	2		2	52	1	1	2	1	1	2	2	2	1	1	1	2	0	0	0	0	90	2	1	1	2	1
1766978	2	0	1	0	2	1	2		2	51	1	1	1	1	1	1	1	2	1	2	1	1	0	0	0	0	90	2	1	1	1	1
1702197	2	0	0	0	0	1	2		2	44	1	1	1	1	1	2	1	1	1	1	1	1	0	0	0	0	90	2	1	2	2	1
1395429	2	0	0	0	0	1	2		2	56	1	1	1	1	1	2	1	1	1	1	1	1	0	0	0	0	90	2	1	2	1	1
1836998	2	0	0	0	2	1	1		2	50	1	1	1	1	1	1	1	1	1	1	1	2	0	0	0	0	90	1	1	2	1	1
1716844	2	0	0	0	2	1	2		1	65	1	1	1	1	1	1	1	1	1	1	1	1	0	0	0	0	90	2	1	2	2	1
1905836	2	0	0	0	2	1	1		2	59	1	1	1	1	1	2	1	1	1	1	1	2	0	0	0	0	90	2	1	2	2	1
1786701	2	0	0	0	0	1	2		2	37	1	1	1	1	1	1	1	1	1	1	1	1	0	0	0	0	90	2	1	1	2	2
1336233	2	0	0	0	2	1	2		2	54	1	2	1	1	2	2	1	2	1	1	2	2	0	0	0	0	90	2	1	2	2	2
1261370	2	0	0	0	2	1	1		2	52	1	1	1	1	1	2	2	2	1	2	1	2	0	0	0	0	90	1	1	1	1	1
1232681	2	0	0	0	2	1	2		2	52	1	1	1	1	1	1	1	1	1	1	1	1	0	0	0	0	90	2	1	1	1	1
1782038	2	0	0	0	2	1	1		2	62	1	1	2	1	1	1	1	1	1	1	1	1	0	0	0	0	90	2	1	1	2	1
1217924	2	0	0	0	2	1	2		2	74	1	1	1	1	1	2	2	1	1	1	1	1	0	0	0	0	90	2	1	1	1	1
1991782	2	0	1	0	0	1	1		2	50	1	1	1	1	1	1	1	1	1	1	1	1	0	0	0	0	90	2	1	1	2	1
1192756	2	0	1	0	2	1	2		2	52	1	1	1	1	1	1	1	2	1	2	1	1	0	0	0	0	90	2	1	1	1	1
1693908	2	0	1	0	2	1	2		1	51	2	1	1	1	1	1	2	1	1	1	1	1	0	0	0	0	90	2	1	1	2	1
1695224	2	0	0	0	2	1	2		2	63	1	1	1	1	1	2	1	2	1	1	1	2	0	0	0	0	90	2	1	2	2	1
1786714	2	0	0	0	2	1	2		1	66	1	1	1	1	1	2	1	1	1	1	1	2	0	0	0	0	90	2	1	2	2	1
1218872	2	0	0	0	2	1	2		1	10	1	1	1	1	1	1	1	1	1	1	1	1	0	0	0	0	90	1	1	1	1	1
1234631	2	0		0	2	1	2		1	76	1	1	1	1	1	1	1	1	1	1	1	1	0	0	0	0	90	1	1	1	1	1
1293367	2	0		0	0	1	2		1	53	2	1	1	1	1	1	1	1	1	1	1	1	0	0	0	0	90	2	1	1	2	1
1183271	2	0	0	0	3	1	1		1	52	2	1	1	1	1	2	2	1	1	1	1	1	0	0	0	0	90	1	1	1	1	1
1293588	2	0	0	0	1	1	2		2	62	1	1	1	1	1	2	1	1	1	1	1	1	0	0	0	0	90	2	1	1	1	1
	2	0	0	0	1	1	2		2	63	1	1	1	1	1	2	2	1	1	1	1	2	0	0	0	0	90	2	1	1	1	1
1833874	2	0	0	0	3	1	2		1	49	1	1	1	1	1	1	1	1	1	1	1	1	0	0
1244403	2	0	0	0	3	1	2		2	50	1	1	1	1	1	1	1	1	1	1	1	1	0	0
1795223	2	0	0	0	1	1	1		1	44	1	1	1	1	1	1	1	1	1	1	1	1	0	0	0	0	90	1	1	1	1	1
1644200	2	0	0	0	1	1	2		2	72	1	1	1	1	1	1	1	1	1	1	1	1	0	0	0	0	90	1	1	1	1	1
1795853	2	0	0	0	1	1	1		1	42	1	1	1	1	1	1	1	1	1	1	1	1	0	0	0	0	90	2	1	1	2	1
1717905	2	0	0	0	1	1	1		1	50	1	1	1	1	1	1	1	1	1	1	1	1	0	0	0	0	90	2	1	1	2	1
1625174	2	0	0	0	1	1	2		2	51	1	1	1	1	1	1	1	1	1	1	1	1	0	0	0	0	90	2	1	1	2	1
1676714	2	0	0	0	1	1	2		1	59	1	1	1	1	1	1	1	1	1	1	1	1	0	0	0	0	90	2	1	1	2	1
1956653	2	0	0	0	1	1	1		1	51	2	1	1	1	1	1	1	1	1	1	1	1	0	0	0	0	90	2	1	1	2	1
1870608	2	0	0	0	3	1	1		2	23	1	1	1	1	1	1	1	1	1	1	1	1	0	0	0	0	90	1	1	1	1	1
1839115	2	0	0	0	3	1	1		1	62	1	1	1	1	1	1	1	1	1	1	1	1	0	0	0	0	90	1	1	1	1	1
1162788	2	0	0	0	3	1	1		1	48	1	1	1	1	1	1	1	2	1	1	1	1	0	0	0	0	90	1	1	1	1	1
1890854	2	0	0	0	3	1	1		1	39	2	1	1	1	1	2	1	1	1	1	1	1	0	0	0	0	90	1	1	1	1	1
1764035	2	0	0	0	3	1	2		1	45	2	1	1	1	1	2	1	2	1	1	1	1	0	0	1	1	48	1	1	1	1	1
1219478	2	0	0	0	3	1	1		2	60	1	1	1	1	1	1	2	1	1	1	1	1	0	0	0	0	90	2	1	1	1	1
1261020	2	0	0	0	3	1	2		1	70	1	1	1	1	1	1	1	1	1	1	1	1	0	0	0	0	90	2	1	1	1	1
1187480	2	0	0	0	3	1	2		2	75	1	1	1	1	1	1	1	1	1	1	1	1	0	0	0	0	90	2	1	1	2	1
1272021	2	0	0	0	3	1	1		1	56	2	1	1	1	1	1	1	2	1	1	1	1	0	0	0	0	90	2	1	1	2	1
1389555	2	0	0	0	3	1	1		1	59	2	1	1	1	1	1	1	1	1	1	1	1	0	0	0	0	90	2	1	1	2	1
1235634	2	0	0	0	3	1	2		1	34	1	1	1	1	1	1	1	1	1	1	1	1	0	0	0	0	90	2	1	1	2	1
1118919	2	0	0	0	3	1	2		1	52	1	1	1	1	1	2	2	1	1	1	1	1	0	0	0	0	90	2	1	1	1	1
1218662	2	0	1	0	1	1	2		2	80	1	1	1	1	1	1	1	1	1	1	1	1	0	0	0	0	90	2	1	1	1	1
1834167	2	0	1	0	3	1	1		1	41	1	1	1	1	1	1	1	1	1	1	1	1	0	0	0	0	90	2	1	1	1	1
1306128	2	0	1	0	3	1	2		1	40	1	2	1	1	1	1	1	1	1	1	1	1	0	0	0	0	90	2	1	1	1	1
1287481	2	0	0	0	1	1	1		2	58	1	1	1	1	1	2	1	1	1	1	1	2	0	0	0	0	90	1	1	2	1	1
1390230	2	0	0	0	1	1	2		1	60	1	1	1	1	1	1	1	1	1	1	1	1	0	0	0	0	90	2	1	2	1	1
1651601	2	0	0	0	1	1	2		1	55	2	1	1	1	1	2	1	1	1	1	1	1	0	0	0	0	90	2	1	2	2	1
1203610	2	0	0	0	3	1	1		2	79	1	1	1	1	1	2	1	1	1	1	1	2	0	0	0	0	90	1	1	2	1	1
1233493	2	0	0	0	3	1	1		1	70	1	1	1	1	1	2	1	1	1	1	1	1	0	0	0	0	90	2	1	2	2	1
1709442	2	0	0	0	3	1	2		1	58	2	1	1	1	1	2	1	1	1	1	1	2	0	0	0	0	90	2	1	2	2	1
1702227	2	0	0	0	3	1	1		2	60	1	2	1	1	1	2	1	1	1	1	1	2	0	0	0	0	90	2	1	2	2	1
1562852	2	0	1	0	1	1	2		2	75	1	2	2	1	1	2	1	2	1	2	1	2	0	0	0	0	90	1	1	2	1	1
1194233	2	0	1	0	3	1	2		1	48	2	1	1	1	1	1	1	1	1	1	1	1	0	0	0	0	90	1	1	2	1	1
1120032	2	0	1	0	3	1	2		1	50	2	1	1	1	1	2	1	1	1	1	1	1	0	0	0	0	90	2	1	2	2	1
1539704	2	0	1	0	3	1	2		2	79	1	2	1	1	1	2	1	1	1	1	1	2	0	0	0	0	90	2	1	2	1	1
1499220	2	0	0	0	1	1	1		1	67	1	2	1	1	1	2	1	2	1	2	1	2	0	0	0	0	90	2	1	1	2	1
1917618	2	0	0	0	1	1	2		1	60	2	1	1	1	1	1	1	1	1	1	1	1	0	0	0	0	90	1	1	1	1	1
1143062	2	0	0	0	1	1	2		1	66	1	1	1	1	1	1	1	1	1	1	1	1	0	0	0	0	90	2	1	1	2	1
1708906	2	0	0	0	1	1	2		1	49	2	1	1	1	1	1	1	1	1	1	1	1	0	0	0	0	90	2	1	1	2	1
1264666	2	0	0	0	3	1	2		2	56	1	1	1	1	1	2	1	1	1	1	1	1	0	0	0	0	90	2	1	1	2	1
1688151	2	0	0	0	3	1	2		1	72	1	2	1	2	1	2	1	1	2	1	1	1	0	0	0	0	90	2	1	1	2	1
1739406	2	0	0	0	3	1	2		1	35	1	1	1	1	1	2	2	1	1	1	1	2	0	0	0	0	90	2	1	1	2	1
1223766	2	0	1	0	1	1	1		1	74	1	1	1	1	1	1	1	2	1	2	1	1	0	0	0	0	90	2	1	1	2	1
1814694	2	0	1	0	3	1	1		2	75	1	2	2	1	1	2	1	2	1	2	1	2	0	0	0	0	90	1	1	1	1	1
1724691	2	0	1	0	3	1	2		2	63	1	1	1	1	2	1	2	1	1	2	2	1	0	0	0	0	90	2	1	1	2	1
1308231	2	0	0	0	1	1	2		1	53	1	1	1	1	1	2	1	1	1	1	1	1	0	0	0	0	90	2	1	2	2	1
1297262	2	1	1	0	1	1	2		1	55	1	1	1	1	1	2	1	1	1	1	1	1	0	0	0	0	90	2	1	2	2	1
1255109	2	0	0	0	3	1	2		2	48	1	1	1	1	1	2	1	1	1	1	1	2	0	0	0	0	90	2	1	2	1	1
	2	0	0	0	3	1	1		1	67	1	1	1	1	1	2	1	1	1	1	1	2	0	0	0	0	90	2	1	2	2	1
1279412	2	0	0	0	3	1	1		2	38	1	1	1	1	1	1	1	1	1	1	1	1	0	0	0	0	90	1	2	1	2	1
1731305	2	0	0	0	1	1	1		1	68	1	1	1	1	1	1	2	1	1	1	1	1	1	1	1	1	1	2	1	1	2	1
1302623	2	0	0	0	2	1	2		2	63	1	1	1	1	1	1	1	1	1	1	1	1	0	0	0
1928818	2	0	0	0	4	2	2		2	69	1	1	1	1	1	1	1	2	1	1	1	1	0	0
1309885	2	0	0	0	4	2	2		1	75	1	1	1	1	1	2	1	1	1	1	1	2	0	0	0
1380215	2	0	0	0	4	2	1		1	61	1	1	1	1	1	2	2	1	1	1	1	1	0	0	0	0	90	2	1	1	2	1
1486143	2	0	0	0	2	1	2		1	53	1	1	1	1	1	1	1	2	1	1	1	1	0	0	0	0	90	1	1	1	1	1
1752440	2	0	0	0	2	1	2		2	41	1	1	1	1	1	2	1	1	1	1	1	2	0	0	0	0	90	1	1	1	1	1
1329628	2	0	0	0	2	1	2		1	65	1	1	1	1	1	2	2	2	1	2	1	2	0	0	0	0	90	1	1	1	1	1
2025682	2	0	0	0	2	1	2		2	47	1	2	1	1	1	2	1	1	1	1	1	2	0	0	0	0	90	1	1	1	1	1
1337397	2	0	0	0	2	1	1		2	48	1	1	1	1	1	1	1	1	1	1	1	1	0	0	0	0	90	2	1	1	2	1
1160142	2	0	0	0	2	1	2		2	65	1	1	1	1	1	1	1	1	1	1	1	1	0	0	0	0	90	2	1	1	1	1
1781108	2	0	0	0	2	1	2		1	67	1	1	1	1	1	1	1	1	1	1	1	1	0	0	0	0	90	2	1	1	2	1
2049575	2	0	0	0	2	1	2		1	47	2	1	1	1	1	1	1	1	1	1	1	1	0	0	0	0	90	2	1	1	2	1
1238329	2	0	0	0	2	1	2		1	50	2	1	1	1	1	1	1	1	1	1	1	1	0	0	0	0	90	2	1	1	2	1
1797650	2	0	0	0	2	1	2		1	63	2	1	1	1	1	1	1	1	1	1	1	1	0	0	0	0	90	2	1	1	2	1
1881809	2	0	0	0	2	1	2		1	78	1	1	2	1	1	1	1	1	1	1	1	1	0	0	0	0	90	2	1	1	2	1
1296122	2	0	0	0	2	1	2		2	43	1	1	1	1	1	2	1	1	1	1	1	1	0	0	0	0	90	2	1	1	2	1
1286809	2	0	0	0	2	1	2		1	41	2	1	1	1	1	2	1	1	1	1	1	1	0	0	0	0	90	2	1	1	1	1
1933596	2	0	0	0	4	2	1		2	71	1	1	1	1	1	1	1	2	1	1	1	1	0	0	0	0	90	1	1	1	1	1
1183373	2	0	0	0	4	2	2		1	52	2	1	1	1	2	2	2	1	1	1	2	2	0	0	0	0	90	1	1	1	1	1
1525535	2	0	0	0	4	2	2		1	31	1	1	1	1	1	1	2	1	1	1	1	1	0	0	0	0	90	2	1	1	1	1
1264719	2	0	0	0	4	2	2		2	61	1	1	1	1	1	1	1	1	1	1	1	1	0	0	0	0	90	2	1	1	2	1
1137540	2	0	0	0	4	2	2		1	53	2	2	1	1	1	1	1	1	1	1	2	2	0	0	0	0	90	2	1	1	2	1
1248847	2	0	0	0	4	2	2		2	69	1	1	1	1	1	2	1	1	1	1	1	2	0	0	0	0	90	2	1	1	1	1
1251845	2	0	1	0	2	1	2		1	59	1	1	1	1	1	1	1	1	1	1	1	1	0	0	0	0	90	2	1	1	1	1
1603234	2	0	1	0	2	1	2		1	53	2	1	1	1	1	1	1	1	1	1	1	1	0	0	0	0	90	2	1	1	2	1
1867877	2	1	1	0	2	1	2		1	45	2	1	1	1	1	1	1	1	1	1	1	1	0	0	0	0	90	1	1	1	2	1
1326995	2	0	1	0	4	2	2		1	50	1	1	1	1	2	2	1	1	1	1	1	1	0	0	0	0	90	2	1	1	2	1
1947769	2	0	0	0	2	1	2		1	78	2	1	1	1	1	2	1	1	1	1	1	1	0	0	0	0	90	2	1	2	2	1
2042080	2	0	0	0	2	1	2		1	60	1	1	1	1	1	2	1	1	1	1	1	1	0	0	0	0	90	2	1	2	2	1
1283138	2	0	0	0	2	1	2		2	42	1	1	1	1	1	2	1	1	1	1	1	2	0	0	0	0	90	2	1	2	2	1
1529471	2	0	0	0	2	1	2		2	71	1	1	2	1	1	2	2	1	1	1	1	2	0	0	0	0	90	2	1	2	1	1
1199113	2	0	0	0	4	2	2		1	43	2	1	2	1	1	2	1	1	1	1	1	2	0	0	0	0	90	1	1	2	2	1
1728918	2	0	0	0	4	2	1		2	46	1	1	1	1	1	2	1	2	1	2	1	2	0	0	0	0	90	2	1	2	1	1
1151133	2	0	0	0	4	2	2		2	55	1	1	1	1	1	2	2	1	1	2	1	2	0	1	1	1	5	2	1	2	2	1
1805851	2	0	1	0	4	2	2		1	45	1	1	1	1	1	1	1	1	1	1	1	1	0	0	0	0	90	2	1	2	1	1
1245680	2	0	1	0	2	1	2		2	57	1	1	1	1	2	2	1	1	1	1	2	2	0	0	0	0	90	2	1	2	1	2
1157665	2	0	0	0	2	1	2		1	32	1	1	1	1	1	2	1	1	1	1	1	2	0	0	0	0	90	2	1	1	1	1
1217636	2	1	0	0	2	1	1		1	37	2	1	1	1	1	1	1	1	1	1	1	1	0	0	0	0	90	1	1	1	1	1
1682498	2	0	0	0	4	2	2		1	30	2	1	2	1	1	1	1	1	1	1	1	1	0	0	0	0	90	1	1	1	1	1
1290213	2	0	0	0	4	2	1		2	58	1	1	1	1	1	2	1	1	1	1	1	2	0	0	0	0	90	2	1	1	2	1
1709254	2	0	0	0	4	2	1		1	45	2	1	1	1	1	2	1	2	1	2	1	2	0	0	0	0	90	2	1	1	2	1
1268834	2	0	1	0	2	1	2		1	36	1	1	1	1	1	1	1	1	1	1	1	1	0	0	0	0	90	2	1	1	2	1
1254327	2	0	1	0	2	1	1		2	49	1	1	1	1	1	1	1	1	1	1	1	1	0	0	0	0	90	2	1	1	1	1
1157563	2	0	1	0	2	1	2		1	55	1	1	1	1	1	1	1	1	1	1	1	1	0	0	0	0	90	2	1	1	2	1
1292300	2	0	1	0	2	1	2		1	78	1	1	1	1	1	2	1	1	1	1	1	1	0	0	0	0	90	2	1	1	1	1
1649186	2	0	1	0	2	1	2		2	67	1	2	1	1	1	2	2	1	1	1	1	1	0	0	0	0	90	2	1	1	2	1
1399919	2	0	1	0	2	1	2		1	68	1	1	2	1	1	2	1	1	1	1	1	1	0	0	0	0	90	2	1	1	2	1
1269847	2	0	1	0	4	2	2		1	44	1	1	1	1	1	1	1	2	1	1	1	1	0	0	0	0	90	2	1	1	1	1
1547091	2	0	0	0	2	1	2		1	67	1	2	1	1	1	2	1	1	1	1	1	1	0	0	0	0	90	2	1	2	2	1
1199202	2	0	0	0	2	1	2		1	64	1	1	1	1	1	2	1	1	1	1	1	2	0	0	0	0	90	2	1	2	2	1
1248895	2	0	0	0	2	1	2		1	70	1	1	1	1	1	2	1	1	1	1	1	2	0	0	0	0	90	2	1	2	2	1
1884937	2	1	1	0	2	1	2		2	41	1	1	1	1	1	1	1	1	1	1	1	1	0	0	0	0	90	2	1	2	1	1
1824480	2	0	0	0	4	2	1		2	53	1	1	1	1	1	1	1	1	1	1	1	1	0	0	0	0	90	2	1	2	2	1
1836223	2	0	0	0	4	2	2		1	60	1	2	2	1	1	1	1	1	1	1	1	1	0	0	0	0	90	2	1	2	1	1
1718176	2	0	0	0	4	2	2		1	70	1	1	2	1	1	1	1	2	1	2	1	2	0	0	0	0	90	2	1	2	2	1
1331406	2	0	0	0	4	2	2		2	59	1	2	1	1	1	2	1	1	1	1	1	2	0	0	0	0	90	2	1	2	2	1
1654237	2	0	0	0	4	2	1		1	49	1	1	1	1	1	2	1	1	1	1	1	2	0	0	1	1	15	2	1	2	2	1
1811144	2	0	1	0	2	1	2		2	74	2	2	2	1	1	2	1	1	1	1	1	2	0	0	0	1	59	1	1	2	2	1
1677953	2	0	1	0	2	1	2		1	69	1	2	1	1	2	2	1	2	1	2	2	1	0	0	0	0	90	2	1	2	2	1
1815243	2	0	1	0	2	1	2		1	56	1	2	1	1	1	2	1	2	1	1	1	2	0	0	0	0	90	2	1	2	2	1
1249172	2	0	1	0	4	2	2		1	66	2	1	1	1	1	2	1	1	1	1	1	2	0	0	0	0	90	2	1	2	2	1
2046555	2	0	0	0	4	2	2		1	64	2	1	1	1	2	1	2	1	1	1	1	1	0	0	0	0	90	2	1	1	2	2
1610259	2	0	0	0	2	1	2		1	48	1	2	1	1	2	2	1	2	1	2	2	2	0	0	0	0	90	2	1	2	2	2
1885753	2	0	1	0	4	2	2		1	68	2	1	1	1	1	2	2	2	1	1	1	1	0	0	0	0	90	2	1	2	1	2
1269160	2	0	1	0	4	2	2		2	56	1	1	1	1	1	1	1	1	1	1	1	2	0	0	0	0	90	2	1	2	2	1
1316731	2	0	0	0	4	2	2		2	70	1	2	1	1	2	2	1	1	1	1	2	2	0	0	0	0	90	2	1	2	2	2
1280426	2	0		0	2	1	2		1	45	1	1	1	1	1	2	1	1	1	1	1	2	0	0	0	0	90	2	1	2	2	1
1330187	2	0		0	2	1	2		2	49	1	1	1	1	1	1	1	1	1	1	1	1	0	0	0	0	90	2	1	1	2	1
1770161	2	0		0	2	1	2		1	55	2	2	1	1	1	2	1	2	1	2	1	1	0	0	0	0	90	2	1	1	2	1
1198544	2	0		0	4	2	1		2	48	1	1	1	1	1	2	1	1	1	1	1	2	0	0	0	0	90	2	1	2	2	1
1291811	2	0	0	0	3	1	2		1	62	1	1	1	1	1	2	1	1	1	1	1	2	0	0	0	0	90	2	1	2	1	1
1250764	2	0	0	0	3	1	2		2	51	1	1	1	1	1	1	1	1	1	1	1	1	0	0	0	0	90	2	1	1	1	1
1224492	2	0	0	0	3	1	2		2	52	1	1	1	1	2	1	1	1	1	1	2	1	0	0	0	0	90	1	1	1	1	1
1371669	2	0	0	0	3	1	2		2	67	1	1	1	1	1	1	1	1	1	1	1	1	0	0	0	0	90	1	1	1	1	1
1235674	2	0	0	0	3	1	2		1	50	1	1	2	1	2	1	2	1	1	1	1	1	0	0	0	0	90	1	1	1	1	1
1318306	2	0	0	0	3	1	2		1	47	1	1	1	1	1	1	1	1	1	1	1	1	0	0	0	0	90	2	1	1	2	1
1250342	2	0	0	0	3	1	2		1	57	1	1	1	1	1	1	1	1	1	1	1	1	0	0	0	0	90	2	1	1	2	1
1955557	2	0	0	0	3	1	2		2	59	1	1	1	1	1	1	1	2	1	1	1	1	0	0	0	0	90	2	1	1	2	1
1643098	2	0	0	0	3	1	1		2	65	1	1	1	1	1	1	1	1	1	1	1	1	0	0	0	0	90	2	1	1	2	1
1718602	2	0	0	0	3	1	2		1	77	1	1	1	1	1	1	1	1	1	1	1	1	0	0	0	0	90	2	1	1	2	1
1372418	2	0	0	0	3	1	2		1	47	2	1	1	1	2	1	2	1	1	1	2	1	0	0	0	0	90	2	1	1	2	1
1781195	2	0	0	0	3	1	2		1	49	1	2	1	1	1	1	1	2	1	1	1	1	0	0	0	0	90	2	1	1	2	1
1897151	2	0	0	0	3	1	2		1	71	1	1	2	1	1	2	1	1	1	1	1	1	0	0	0	0	90	2	1	1	1	1
1234292	2	0	0	0	3	1	2		1	58	2	1	1	1	1	2	1	1	1	1	1	2	0	0	0	0	90	2	1	1	1	1
1995430	2	0	0	0	3	1	2		1	49	1	2	1	1	1	2	1	1	1	1	1	2	0	0	0	0	90	2	1	1	2	1
1847846	2	0	0	0	5	2	2		2	72	1	1	1	1	1	1	1	2	1	1	1	1	0	0	0	1	82	2	1	1	2	1
1342531	2	0	1	0	3	1	2		1	42	2	1	1	1	1	1	1	1	1	1	1	1	0	0	0	0	90	2	1	1	2	1
1263158	2	0	0	0	3	1	2		2	70	1	1	2	1	1	2	1	2	1	2	1	1	0	0	0	0	90	1	1	2	1	1
1224130	2	0	0	0	3	1	1		1	44	1	1	1	1	1	2	2	1	1	2	1	2	0	0	0	0	90	2	1	2	2	1
1722634	2	0	0	0	5	2	2		1	31	1	1	1	1	1	2	1	1	1	1	1	2	0	0	0	0	90	2	1	2	2	1
1261827	2	0	0	0	5	2	1		2	57	1	1	1	1	2	2	1	1	1	1	2	2	0	0	0	0	90	2	1	2	1	1
1305447	2	0	0	0	5	2	2		2	65	1	1	2	1	1	2	1	1	1	1	1	2	0	0	0	0	90	2	1	2	2	1
1248443	2	0	1	0	3	1	2		2	66	1	1	1	1	1	2	1	1	1	1	1	2	0	0	0	0	90	1	1	2	1	1
1777428	2	0	0	0	5	2	2		1	41	2	1	1	1	1	2	1	1	1	2	1	1	0	0	0	0	90	2	1	2	2	1
1832498	2	0	1	0	3	1	2		1	56	2	2	2	1	1	2	1	2	1	2	1	2	0	0	0	0	90	2	1	2	2	1
1265597	2	0	1	0	3	1	2		2	55	1	1	2	1	2	2	1	1	1	1	2	2	0	0	0	0	90	2	1	1	1	2
1162784	2	0	0	0	3	1	2		2	58	1	1	1	1	1	1	1	2	1	2	1	2	0	0	0	0	90	2	1	2	2	2
1259423	2	0	1	0	3	1	2		2	65	1	1	1	1	2	2	1	1	1	1	2	2	0	0	0	0	90	2	1	2	2	2
1707793	2	0	1	0	3	1	1		2	80	1	2	1	1	2	2	1	1	1	2	2	2	0	0	0	0	90	2	1	2	2	2
1330903	2	0	0	0	3	1	2		2	46	1	1	1	1	1	1	1	1	1	1	1	1	0	0	0	0	90	1	1	1	1	1
1995692	2	0	0	0	3	1	2		2	52	1	1	1	1	1	1	1	1	1	1	1	1	0	0	0	0	90	2	1	1	2	1
1304658	2	0	0	0	3	1	1		1	58	2	1	1	1	1	2	1	1	1	1	1	1	0	0	0	0	90	2	1	1	2	1
1328256	2	0	0	0	3	1	2		1	36	2	1	1	1	1	1	1	1	1	1	1	1	0	1	1	1	3	2	1	1	2	1
1703714	2	0	0	0	5	2	2		2	75	1	1	2	1	1	1	1	1	1	1	1	1	0	0	0	0	90	2	1	1	2	1
1704545	2	0	0	0	5	2	1		2	66	1	1	1	1	1	2	1	2	1	2	1	1	0	0	0	0	90	2	1	1	2	1
1222882	2	0	0	0	5	2	2		1	30	2	1	1	1	1	2	1	1	1	1	1	2	0	0	0	0	90	2	1	1	1	1
1708406	2	0	1	0	3	1	2		1	61	2	1	1	1	1	1	1	1	1	1	1	1	0	0	0	0	90	2	1	1	2	1
1166758	2	0	1	0	3	1	1		2	48	1	1	1	1	1	2	1	1	1	1	1	2	0	0	0	0	90	2	1	1	2	1
1277037	2	0	1	0	3	1	1		2	43	1	1	1	1	1	1	1	1	1	1	1	1	0	0	0	0	90	2	1	1	2	1
1323195	2	0	0	0	3	1	2		1	37	2	1	1	1	1	1	1	1	1	1	1	1	0	0	0	0	90	2	1	2	2	1
1280917	2	0	0	0	3	1	2		1	47	2	1	1	1	1	2	1	1	1	1	1	1	0	0	0	0	90	2	1	2	2	1
2060698	2	0	0	0	3	1	2		1	70	1	1	1	1	1	2	1	1	1	1	1	2	0	0	0	0	90	2	1	2	2	1
2047938	2	1	0	0	3	1	1		1	81	1	2	1	1	1	2	1	2	1	2	1	2	0	0	0	0	90	2	1	2	2	1
1951934	2	1	0	0	3	1	2		1	65	1	1	2	1	1	2	1	1	1	1	1	2	0	0	0	0	90	2	1	2	2	1
1574258	2	0	1	0	3	1	2		1	59	1	1	1	1	2	2	1	1	1	1	1	2	0	0	0	0	90	2	1	2	2	2
1955600	2	0	1	0	5	2	2		1	66	1	1	1	1	2	2	1	1	1	1	2	2	0	0	0	0	90	2	2	2	2	2
1598363	2	0	1	0	3	1	2		2	28	1	1	1	1	1	1	1	2	1	2	1	1	0	0	0	0	90	1	1	1	1	1
1926320	2	0	1	0	3	1	1		1	44	2	1	1	1	1	2	1	1	1	1	1	1	0	0	0	0	90	2	1	1	2	1
1318784	2	0	1	0	5	2	2		1	54	2	1	1	1	2	1	1	1	1	1	2	1	0	0	0	0	90	2	1	1	2	1
1111420	2	0		0	3	1	2		2	79	1	1	1	1	1	1	1	1	1	1	1	1	0	0	0	0	90	1	1	1	1	1
1797642	2	0		0	3	1	2		2	74	1	1	2	1	1	2	1	1	1	1	1	2	0	0	0	0	90	2	1	2	2	1
1391385	2	0	0	0	5	2	2		1	51	2	1	1	1	1	1	2	1	1	1	1	1	1	1	1	1	1	2	1	1	2	1
1821380	2	0	1	0	5	2	2		2	56	1	1	1	1	2	1	1	1	1	1	2	1	1	1	1	1	1	2	1	1	1	2
1609978	2	0	0	0	4	2	2		2	59	1	2	1	1	1	1	1	2	1	2	1	1	0	0	0	0	90	2	1	1	2	1
1882108	2	0	0	0	6	2	1		1	63	1	1	1	1	2	2	1	1	1	1	2	2	0	0	1	1	19	2	1	1	2	1
1118858	2	0	0	0	4	2	2		2	64	1	1	1	1	1	1	1	1	1	1	1	1	0	0
1334668	2	0	0	0	4	2	1		2	46	1	1	1	1	1	2	1	2	1	1	2	2	0	0	0	0	90	2	1	2	1	1
1826575	2	0	0	0	4	2	2		1	65	1	1	1	1	1	1	1	1	1	1	1	1	0	0	0	0	90	1	1	1	1	1
1264264	2	0	0	0	4	2	2		1	65	1	1	1	1	1	2	1	1	1	1	1	2	0	0	0	0	90	1	1	1	1	1
1232441	2	0	0	0	4	2	1		1	68	1	1	1	1	1	1	1	1	1	1	1	1	0	0	0	0	90	2	1	1	2	1
1305968	2	0	0	0	4	2	2		2	76	1	1	1	1	1	1	1	1	1	1	1	1	0	0	0	0	90	2	1	1	2	1
1310563	2	0	0	0	4	2	2		1	81	1	1	1	1	1	1	1	1	1	1	1	1	0	0	0	0	90	2	1	1	2	1
1570396	2	0	0	0	4	2	2		1	50	2	1	1	1	2	1	2	1	1	1	1	1	0	0	0	0	90	2	1	1	2	1
1082029	2	0	0	0	4	2	2		1	61	2	1	1	1	1	1	1	1	1	1	1	1	0	0	0	0	90	2	1	1	2	1
1933651	2	0	0	0	4	2	1		1	64	2	1	1	1	1	1	1	1	1	1	1	1	0	0	0	0	90	2	1	1	2	1
1187331	2	0	0	0	4	2	2		1	66	2	1	1	1	1	1	1	1	1	1	1	1	0	0	0	0	90	2	1	1	2	1
1145178	2	0	0	0	4	2	2		1	48	1	1	1	1	1	2	1	1	1	1	1	1	0	0	0	0	90	2	1	1	1	1
1841613	2	0	0	0	4	2	2		2	57	1	1	1	1	1	2	2	1	1	1	1	2	0	0	0	0	90	2	1	1	2	1
1150193	2	0	0	0	4	2	1		1	76	1	1	1	1	1	2	1	1	1	1	1	2	0	0	0	0	90	2	1	1	1	1
2042838	2	0	0	0	6	2	2		2	66	1	1	1	1	2	1	2	1	1	1	1	1	0	0	0	0	90	1	1	1	1	1
1298736	2	0	1	0	4	2	2		1	42	2	1	1	1	1	1	1	1	1	1	1	1	0	0	0	0	90	2	1	1	2	1
1875047	2	0	0	0	4	2	2		1	58	2	1	1	1	1	1	1	1	1	1	1	1	0	0	0	0	90	2	1	2	2	1
1361462	2	0	0	0	4	2	1		2	62	1	1	1	1	1	2	1	1	1	1	1	2	0	0	0	0	90	1	1	2	1	1
1955209	2	0	0	0	4	2	2		2	68	1	2	1	2	1	2	1	1	1	1	1	2	0	0	0	0	90	1	1	2	2	1
1613058	2	0	0	0	4	2	2		2	77	1	2	2	1	1	1	1	2	1	2	1	1	0	0	0	0	90	2	1	2	2	1
1316736	2	0	0	0	4	2	2		2	46	1	1	1	1	1	2	1	1	1	1	1	1	0	0	0	0	90	2	1	2	2	1
1246118	2	0	0	0	4	2	2		2	55	1	1	1	1	1	2	1	1	1	1	1	1	0	0	0	0	90	2	1	2	1	1
1230076	2	0	0	0	4	2	2		2	45	1	1	1	1	1	2	1	1	1	1	1	2	0	0	0	0	90	2	1	2	1	1
1336988	2	0	0	0	4	2	2		2	83	1	1	2	1	1	2	1	2	1	1	1	2	0	0	0	0	90	2	1	2	2	1
1280798	2	0	0	0	6	2	2		1	76	2	1	1	1	1	2	1	1	1	1	1	2	0	0	0	0	90	1	1	2	1	1
1887166	2	0	0	0	6	2	2		2	74	0	0	0	0	0	0	0	1	1	2	1	2	0	0	0	0	90	2	1	2	2	1
1150711	2	0	0	0	6	2	2		1	80	0	0	0	0	0	0	0	1	1	1	1	2	0	0	0	0	90	2	1	2	2	1
1778164	2	0	0	0	6	2	2		2	70	0	0	0	0	0	0	0	2	1	1	1	2	0	0	0	0	90	2	1	2	2	1
1265409	2	0	1	0	4	2	2		2	62	0	0	0	0	0	0	0	1	1	1	1	1	0	0	0	0	90	2	1	2	1	1
1385738	2	0	1	0	4	2	2		1	68	0	0	0	0	0	0	0	2	1	1	1	2	0	0	0	0	90	2	1	2	2	1
1876238	2	0	0	0	4	2	1		1	52	0	0	0	0	0	0	0	2	1	1	1	2	0	0	0	0	90	2	1	1	2	2
1390616	2	0	0	0	6	2	2		1	69	0	0	0	0	0	0	0	1	1	1	1	1	0	0	0	0	90	2	1	2	2	2
2037193	2	0	0	0	4	2	2		1	51	0	0	0	0	0	0	0	1	1	1	1	1	0	0	0	0	90	2	1	2	2	1
1327492	2	0	0	0	4	2	2		1	62	0	0	0	0	0	0	0	1	1	1	1	1	0	0	0	0	90	1	1	1	1	1
1994464	2	0	0	0	4	2	1		1	65	0	0	0	0	0	0	0	1	1	1	1	1	0	0	0	0	90	1	1	1	1	1
1951801	2	1	1	0	2	1	2		2	51	0	0	0	0	0	0	0	1	1	1	1	1	0	0	0	0	90	1	1	1	1	1
2041911	2	0	0	0	4	2	2		1	61	0	0	0	0	0	0	0	1	1	1	1	1	0	0	0	0	90	2	1	1	2	1
1288898	2	0	0	0	4	2	2		2	57	0	0	0	0	0	0	0	1	1	1	1	2	0	0	0	0	90	2	1	1	2	1
1102785	2	0	0	0	6	2	2		2	62	0	0	0	0	0	0	0	1	1	1	1	2	0	0	0	0	90	2	1	1	2	1
1844012	2	0	1	0	4	2	2		1	85	0	0	0	0	0	0	0	2	1	1	1	2	0	0	0	0	90	2	1	1	2	1
1864660	2	0	1	0	4	2	2		1	65	0	0	0	0	0	0	0	2	1	1	1	2	0	0	0	0	90	2	1	1	1	1
1865250	2	0	0	0	4	2	2		1	51	0	0	0	0	0	0	0	1	1	1	1	1	0	0	0	0	90	2	1	2	2	1
1881971	2	1	1	0	2	1	1		1	61	0	0	0	0	0	0	0	1	1	1	1	1	0	0	0	0	90	2	1	2	2	1
1708848	2	0	0	0	4	2	2		1	65	0	0	0	0	0	0	0	1	1	1	1	2	0	0	0	0	90	2	1	2	2	1
1319082	2	0	0	0	4	2	2		1	63	0	0	0	0	0	0	0	1	1	1	2	2	0	0	1	1	28	2	1	2	2	1
1216082	2	0	1	0	4	2	1		2	68	0	0	0	0	0	0	0	1	1	1	1	2	0	0	0	0	90	2	1	2	1	1
1244233	2	0	1	0	4	2	2		2	69	0	0	0	0	0	0	0	1	1	1	1	2	0	0	0	0	90	2	1	2	1	1
1217966	2	1	1	0	2	1	2		2	79	0	0	0	0	0	0	0	2	1	2	1	2	0	0	0	0	90	2	1	2	2	2
1131938	2	0	1	0	4	2	2		2	47	0	0	0	0	0	0	0	1	1	1	2	2	0	0	0	0	90	2	1	2	2	2
1322321	2	0	0	0	4	2	2		2	60	0	0	0	0	0	0	0	1	1	1	2	2	0	0	0	0	90	2	1	2	2	2
1719059	2	1	1	0	4	2	2		1	77	0	0	0	0	0	0	0	1	1	1	1	1	0	0	0	0	90	2	1	2	2	2
1217401	2	0	0	0	6	2	2		1	56	0	0	0	0	0	0	0	1	1	1	2	2	0	0	0	0	90	2	1	2	2	2
1305603	2	0	0	0	4	2	2		2	7	0	0	0	0	0	0	0	1	1	1	1	1	0	0	0	0	90	1	1	1	1	1
1119910	2	0	0	0	4	2	2		1	53	0	0	0	0	0	0	0	1	1	1	1	1	0	0	0	0	90	2	1	1	2	1
2056804	2	0		0	4	2	1		2	60	0	0	0	0	0	0	0	2	1	1	1	2	0	0	0	0	90	2	1	2	2	1
1301499	2	0	0	0	4	2	2		1	73	0	0	0	0	0	0	0	1	1	1	1	1	1	1	1	1	0.42	2	1	1	2	1
1360784	2	0	0	0	4	2	2		1	59	0	0	0	0	0	0	0	1	1	1	1	2	1	1	1	1	1	2	1	2	2	1
1755715	2	0	0	0	5	2	2		2	62	0	0	0	0	0	0	0	1	1	2	1	1	0	0	0	0	90	1	1	1	1	1
1265394	2	0	0	0	5	2	1		1	61	0	0	0	0	0	0	0	1	1	1	1	1	0	0	0	0	90	2	1	1	2	1
1361347	2	0	0	0	5	2	2		1	63	0	0	0	0	0	0	0	1	1	1	1	2	0	0	0	1	36	2	1	1	2	1
1336794	2	0	0	0	5	2	2		1	68	0	0	0	0	0	0	0	1	1	1	1	2	0	1	1	1	4	2	1	1	2	1
1291825	2	0	1	0	5	2	1		1	66	0	0	0	0	0	0	0	1	1	1	1	2	0	0	0	0	90	2	1	1	2	1
1119486	2	0	0	0	5	2	2		1	52	0	0	0	0	0	0	0	1	1	1	1	1	0	0	0	0	90	2	1	2	2	1
1381938	2	0	0	0	5	2	2		2	67	0	0	0	0	0	0	0	1	1	1	1	1	0	0	0	0	90	2	1	2	2	1
1878207	2	0	1	0	5	2	2		2	49	0	0	0	0	0	0	0	2	1	1	1	2	0	0	0	0	90	2	1	2	2	1
1177766	2	0	1	0	5	2	1		1	44	0	0	0	0	0	0	0	1	1	1	1	1	0	1	1	1	7	2	1	2	1	1
1286847	2	0	0	0	7	2	2		2	72	0	0	0	0	0	0	0	1	1	1	2	2	0	0	0	0	90	2	1	2	2	2
2042387	2	0	1	0	5	2	2		2	71	0	0	0	0	0	0	0	2	1	2	1	2	0	0	0
1318645	2	1	0	0	3	1	1		1	78	0	0	0	0	0	0	0	1	1	1	1	1	0	0	0	0	90	2	1	1	2	1
1706166	2	1	1	0	3	1	1		1	52	0	0	0	0	0	0	0	2	1	2	1	1	0	0	0	0	90	2	1	1	2	1
1954591	2	0	0	0	5	2	2		2	63	0	0	0	0	0	0	0	1	1	1	1	1	0	0	0	0	90	2	1	1	2	1
1146927	2	0	0	0	5	2	2		2	68	0	0	0	0	0	0	0	1	1	1	1	2	0	0	0	1	87	2	1	1	1	1
1309209	2	1	1	0	5	2	1		2	70	0	0	0	0	0	0	0	2	1	1	1	2	0	0	0	0	90	1	1	2	1	1
1174382	2	0	0	0	5	2	2		2	61	0	0	0	0	0	0	0	1	1	1	1	2	0	0	0	0	90	2	1	2	2	1
1562744	2	0	0	0	5	2	2		1	66	0	0	0	0	0	0	0	1	1	1	1	2	0	0	0	0	90	2	1	2	2	1
1547894	2	1	1	0	3	1	2		1	62	0	0	0	0	0	0	0	2	1	2	1	2	0	0	0	0	90	2	1	2	1	1
1248312	2	0	1	0	5	2	2		1	63	0	0	0	0	0	0	0	1	1	1	1	1	0	0	0	0	90	2	1	2	2	1
1119674	2	0	0	0	5	2	2		1	63	0	0	0	0	0	0	0	1	1	1	1	1	0	0	0	0	90	2	1	1	1	2
1817576	2	1	1	0	3	1	2		1	57	0	0	0	0	0	0	0	1	1	2	2	2	0	0	0	0	90	2	1	2	2	2
2059533	2	0		0	5	2	2		1	75	0	0	0	0	0	0	0	2	1	2	2	2	0	0	0	0	90	2	1	2	2	1
1291701	2	1	0	0	4	2	1		1	62	0	0	0	0	0	0	0	1	1	1	1	1	0	0	0	0	90	2	1	1	2	1
	2	0	0	0	6	2	2		1	64	0	0	0	0	0	0	0	2	1	1	1	1	0	0	0	0	90	2	1	1	2	1
1643042	2	0	1	0	6	2	2		2	73	0	0	0	0	0	0	0	1	1	1	1	1	0	0	0	0	90	2	1	1	2	1
1144108	2	0	0	0	6	2	2		1	60	0	0	0	0	0	0	0	1	1	1	1	2	0	0	0	0	90	2	1	2	2	1
1144904	2	0	1	0	6	2	1		1	67	0	0	0	0	0	0	0	1	1	1	2	2	0	0	0	0	90	2	1	1	2	2
1224533	2	0	1	0	6	2	2		1	73	0	0	0	0	0	0	0	1	1	1	2	2	0	0	0	1	60	2	1	2	2	1
1112814	2	0	0	0	6	2	2		2	62	0	0	0	0	0	0	0	1	1	1	2	1	0	0	0	0	90	2	1	1	2	2
1535646	2	0	0	0	6	2	1		1	65	0	0	0	0	0	0	0	2	1	2	2	2	0	0	0	0	90	2	1	1	2	2
1311816	2	1	0	0	3	1	2		1	38	0	0	0	0	0	0	0	1	1	1	1	1	0	0	0	0	90	2	1	1	1	1
1293829	2	0	1	0	5	2	2		2	60	0	0	0	0	0	0	0	1	1	1	1	2	0	0	0	0	90	2	1	2	2	1
1621212	2	1	1	0	6	2	2		2	65	0	0	0	0	0	0	0	2	1	2	2	2	0	0	0	0	90	2	1	2	2	2
1817843	2		0	2	3	1	1	2	1	55	0	0	0	0	0	0	0	1	1	1	1	1	0	0	0	0	90	2	1	1	2	1
1621572	2		1	2	5	2	1	3	2	56	0	0	0	0	0	0	0	2	1	2	2	2	0	0	0	0	90	2	1	2	2	2
1396855	2			2	3	1	2	4	2	28	0	0	0	0	0	0	0	1	1	1	1	1	0	0	0	1	5	2	1	1	2	1
1399500	2	0	0	2	0	1	2	0	1	58	0	0	0	0	0	0	0	2	1	2	1	1	0	0	0	0	90	2	1	1	2	1
1849275	2	0	0	2	1	1	1	0	1	57	0	0	0	0	0	0	0	2	1	2	1	2	0	0	0	0	90	2	1	2	1	1
1676704	2	0	1	2	3	1	2	2	1	33	0	0	0	0	0	0	0	2	1	2	1	1	0	0	0	0	90	1	1	1	1	1
1260680	2	0	0	2	1	1	1	3	1	53	0	0	0	0	0	0	0	1	1	1	2	1	0	0	0	0	90	2	1	1	1	2
1955699	2	0	1	2	1	1	2	5	2	59	0	0	0	0	0	0	0	1	1	1	1	2	1	1	1	1	1	2	1	2	2	1
1386463	2	0	0	2	2	1	2	1	1	28	0	0	0	0	0	0	0	1	1	1	1	1	0	0	0	0	90	2	1	1	1	1
1999406	2	0	1	2	2	1	2	3	1	59	0	0	0	0	0	0	0	1	1	1	1	1	0	0	0	0	90	2	1	1	2	1
1385480	2	0	0	2	2	1	1	4	1	55	0	0	0	0	0	0	0	1	1	1	1	1	0	0	0	0	90	2	1	2	1	1
1151013	2	0	1	2	2	1	1	4	1	43	0	0	0	0	0	0	0	1	1	1	1	1	0	0	0	0	90	2	1	1	2	1
1387203	2	0	1	2	0	1	2	2	2	65	0	0	0	0	0	0	0	1	1	1	1	1	0	0	0	0	90	2	1	2	1	1
1896312	2	0	0	2	2	1	2	2	1	57	0	0	0	0	0	0	0	1	1	1	1	1	0	0	0	0	90	1	1	1	1	1
1788951	2	0	0	2	1	1	2	0	2	69	0	0	0	0	0	0	0	1	1	1	1	1	0	0	0	0	90	2	1	1	2	1
1339210	2	0	0	2	3	1	1	1	1	40	0	0	0	0	0	0	0	2	1	1	1	1	0	0	0	0	90	1	1	1	1	1
1120629	2	0	0	2	3	1	2	3	1	57	0	0	0	0	0	0	0	1	1	1	1	2	0	0	0	0	90	2	1	2	1	1
1866348	2	0	1	2	3	1	2	2	1	77	0	0	0	0	0	0	0	1	1	1	1	1	0	0	0	0	90	2	1	2	2	1
1391282	2	0	0	2	1	1	2	4	2	59	0	0	0	0	0	0	0	1	1	1	1	1	0	0	0	0	90	1	1	1	1	1
1640357	2	0	0	2	3	1	1	1	1	42	0	0	0	0	0	0	0	1	1	1	1	1	0	0	0	0	90	2	1	2	2	1
1216798	2	0	0	2	1	1	2	4	1	65	0	0	0	0	0	0	0	1	1	1	1	1	0	0	0	0	90	2	1	1	1	1
1153497	2	0	1	2	3	1	2	3	2	59	0	0	0	0	0	0	0	1	1	1	1	2	0	0	0	1	90	2	1	2	1	1
1900961	2	0	0	2	3	1	2	3	1	76	0	0	0	0	0	0	0	2	1	1	2	1	0	0	0	0	90	2	1	1	2	1
1905919	2	0	0	2	3	1	2	3	1	54	0	0	0	0	0	0	0	1	1	1	1	1	0	0	0	0	90	2	1	2	2	1
1727895	2	0	0	2	5	2	1	4	2	51	0	0	0	0	0	0	0	2	1	2	1	2	0	0	0	0	90	1	1	1	1	1
1198080	2	0	1	2	3	1	2	1	2	42	0	0	0	0	0	0	0	1	1	1	1	1	0	0	0	0	90	2	1	1	2	1
1699124	2	0	1	2	3	1	1	1	1	50	0	0	0	0	0	0	0	2	1	1	1	2	0	0	0	0	90	2	1	2	2	1
1721929	2	0	1	2	3	1	1	2	1	38	0	0	0	0	0	0	0	1	1	1	1	1	0	0	0	0	90	2	1	1	2	1
1625744	2	0	1	2	1	1	2	4	1	56	0	0	0	0	0	0	0	2	1	2	1	2	0	0	0	0	90	2	1	2	2	1
1321825	2	0	1	2	3	1	2	3	1	58	0	0	0	0	0	0	0	1	1	1	1	2	0	0	0	0	90	2	1	2	2	1
1257524	2	0	0	2	3	1	1	4	1	82	0	0	0	0	0	0	0	1	1	1	1	1	0	0	0	0	90	2	1	1	2	1
1231962	2	0	1	2	3	1	2	4	1	49	0	0	0	0	0	0	0	1	1	1	1	1	0	0	0	0	90	2	1	1	2	1
1204161	2	0	0	2	3	1	2	4	1	48	0	0	0	0	0	0	0	1	1	1	1	2	0	0	0	0	90	2	1	2	2	1
1308107	2	0	0	2	1	1	2	2	2	47	0	0	0	0	0	0	0	1	1	1	1	1	0	0	0	0	90	2	1	1	2	1
1112414	2	0	0	2	4	2	2	0	1	59	0	0	0	0	0	0	0	1	1	1	1	2	0	0	0	0	90	2	1	2	1	1
1934099	2	0	0	2	2	1	2	1	2	69	0	0	0	0	0	0	0	1	1	1	1	1	0	0	0	0	90	2	1	1	2	1
1727012	2	0	0	2	2	1	2	1	1	53	0	0	0	0	0	0	0	1	1	1	1	1	0	0	0	0	90	2	1	1	2	1
1997465	2	0	1	2	2	1	1	2	1	29	0	0	0	0	0	0	0	1	1	1	1	1	0	0	0	0	90	1	1	1	1	1
1924269	2	0	1	2	2	1	2	2	2	59	0	0	0	0	0	0	0	2	1	2	1	1	0	0	0	0	90	2	1	1	2	1
1268715	2	1	1	2	2	1	2	2	2	79	0	0	0	0	0	0	0	2	1	1	1	2	0	0	0	0	90	2	1	2	1	1
1699462	2	0	1	2	4	2	2	1	2	68	0	0	0	0	0	0	0	2	1	2	2	2	0	0	0	0	90	2	1	2	2	2
2035535	2	0	1	2	2	1	1	3	1	32	0	0	0	0	0	0	0	1	1	1	1	1	0	0	0	0	90	2	1	1	2	1
1728452	2	0	1	2	4	2	2	3	2	48	0	0	0	0	0	0	0	1	1	1	1	1	0	0	0	0	90	2	1	1	2	1
1310977	2	0	0	2	2	1	2	3	2	54	0	0	0	0	0	0	0	1	1	1	1	1	0	0	0	0	90	2	1	2	2	1
1137229	2	0	1	2	2	1	2	3	1	54	0	0	0	0	0	0	0	1	1	1	1	1	0	0	1	1	23	2	1	2	2	1
1865779	2	0	0	2	2	1	2	3	2	54	0	0	0	0	0	0	0	1	1	1	1	1	0	0	0	0	90	2	1	1	2	1
1214992	2	0	0	2	2	1	2	3	2	54	0	0	0	0	0	0	0	1	1	1	1	2	0	0	0	0	90	2	1	1	1	1
1287417	2	0	0	2	4	2	2	2	1	66	0	0	0	0	0	0	0	1	1	1	1	1	0	0	0	0	90	2	1	1	2	1
1305326	2	0	1	2	2	1	2	4	2	62	0	0	0	0	0	0	0	1	1	1	1	1	0	0	0	0	90	2	1	1	1	1
1216785	2	0	1	2	2	1	1	4	1	43	0	0	0	0	0	0	0	1	1	1	1	1	0	0	0	0	90	2	1	1	2	1
1389515	2	0	1	2	2	1	1	4	2	58	0	0	0	0	0	0	0	1	1	1	1	2	0	1	1	1	5	2	1	1	2	1
1788766	2	0	1	2	2	1	1	4	2	73	0	0	0	0	0	0	0	1	1	1	1	2	0	1	1	1	6	2	1	1	2	1
1930632	2	0	1	2	2	1	2	5	2	57	0	0	0	0	0	0	0	1	1	1	1	1	0	0	0	0	90	2	1	2	2	1
1153725	2	0	0	2	2	1	2	4	1	43	0	0	0	0	0	0	0	1	1	1	1	2	0	0	0	0	90	2	1	1	1	1
1252289	2	0	1	2	2	1	2	5	2	54	0	0	0	0	0	0	0	1	1	1	2	2	0	0	0	1	88	2	1	1	2	1
1813324	2	0	0	2	4	2	2	4	1	79	0	0	0	0	0	0	0	2	2	2	1	2	0	0	0	0	90	2	1	2	2	1
2050475	2	0	0	2	4	2	2	1	1	76	0	0	0	0	0	0	0	1	1	1	1	1	0	0	0	0	90	2	1	1	2	1
1812855	2	0	0	2	4	2	1	1	1	59	0	0	0	0	0	0	0	1	1	1	2	1	0	0	0	0	90	2	1	1	2	1
1552764	2	0	0	2	2	1	1	1	1	50	0	0	0	0	0	0	0	2	1	2	1	2	0	0	0	0	90	2	1	2	1	1
1218242	2	0	1	2	2	1	2	3	1	41	0	0	0	0	0	0	0	1	1	1	1	2	0	0	0	0	90	2	1	1	2	1
1394575	2	0	1	2	2	1	2	4	1	48	0	0	0	0	0	0	0	1	1	1	1	1	0	0	0	0	90	2	1	1	2	1
1334104	2	0	1	2	2	1	2	4	2	40	0	0	0	0	0	0	0	1	1	1	1	1	0	0	0	1	90	2	1	1	2	1
1306859	2	1	1	2	2	1	2	3	1	40	0	0	0	0	0	0	0	1	1	1	1	1	0	0	0	0	90	1	1	1	1	1
1388075	2	0	1	2	2	1	1	4	1	35	0	0	0	0	0	0	0	1	1	1	1	1	0	0	0	0	90	2	1	1	2	1
1120625	2	0	1	2	2	1	2	2	1	38	0	0	0	0	0	0	0	1	1	1	1	1	0	0	0	0	90	2	1	2	2	1
1311552	2	0	1	2	2	1	2	4	2	69	1	1	2	1	2	2	1	1	1	1	2	2	0	0	0	0	90	2	1	2	2	1
1677810	2	0		2	2	1	1	5	2	54	1	1	1	1	1	1	1	1	1	1	1	2	0	0	1	1	20	2	1	2	1	1
1642144	2	0	0	2	2	1	2	1	1	56	1	1	1	1	1	1	1	1	1	1	1	1	1	1	1	1	1	2	1	1	2	1
1272986	2	0	0	2	2	1	2	4	1	56	2	1	1	1	1	2	1	1	1	1	1	2	1	1	1	1	1	2	1	2	2	1
1281122	2	0	0	2	5	2	1	3	2	64	1	1	1	2	1	1	1	1	2	1	1	1	0	0	0	0	90	1	2	1	1	1
1916665	2	0	0	2	3	1	1	1	1	52	1	1	1	1	1	2	1	1	1	1	1	1	0	0	0	0	90	2	1	1	2	1
1295395	2	0	0	2	3	1	2	1	1	48	2	1	1	1	1	2	1	1	1	1	1	2	0	0	0	0	90	2	1	1	2	1
1391174	2	0	0	2	5	2	2	1	2	72	1	1	1	1	1	1	1	1	1	1	1	1	0	0	0	0	90	1	1	1	1	1
1760710	2	0	0	2	5	2	2	0	2	56	1	1	1	1	1	1	1	1	1	1	1	1	0	0	0	0	90	2	1	1	2	1
1864942	2	0	0	2	5	2	2	1	1	60	1	1	1	1	1	1	1	1	1	1	1	1	0	0	0	0	90	2	1	1	2	1
1187684	2	0	0	2	5	2	2	0	1	60	1	2	1	1	1	1	1	2	1	1	1	1	0	0	0	0	90	2	1	1	2	1
1995650	2	0	1	2	3	1	1	2	2	62	1	1	1	1	1	1	1	1	1	1	1	1	0	0	0	0	90	2	1	1	2	1
2052817	2	0	0	2	3	1	2	2	1	78	1	2	1	1	1	2	1	2	1	1	1	2	0	0	0	0	90	1	1	2	2	1
1591027	2	0	0	2	3	1	2	2	1	40	2	1	1	1	1	1	1	1	1	1	1	1	0	0	0	0	90	2	1	2	2	1
1588227	2	0	0	2	3	1	2	0	1	63	2	2	1	1	1	2	1	2	1	1	1	2	0	0	1	1	8	2	1	2	2	1
1711011	2	0	0	2	5	2	1	2	1	60	2	2	1	1	1	2	1	2	1	2	1	2	0	0	0	0	90	2	1	2	2	1
1780375	2	0	1	2	3	1	2	2	2	61	1	1	1	1	1	2	1	1	1	1	1	2	0	0	0	0	90	2	1	2	2	1
1826870	2	0	1	2	5	2	2	2	2	61	1	1	2	1	1	2	2	2	1	1	1	2	0	0	0	0	90	2	1	2	2	1
1284408	2	0	0	2	5	2	2	1	1	48	2	1	1	1	1	1	1	1	1	1	1	1	0	0	0	0	90	2	1	1	1	1
1931847	2	1	1	2	1	1	2	3	2	47	1	1	1	1	1	2	1	1	1	1	1	1	0	0	0	0	90	2	1	2	1	1
1127417	2	0	0	2	5	2	2	2	1	79	1	1	2	1	2	2	1	2	1	1	2	2	0	0	0	0	90	2	1	1	2	2
1295753	2	0	1	2	3	1	2	4	1	29	2	1	1	1	1	1	1	1	1	1	1	1	0	0	0	0	90	2	1	1	2	1
1391907	2	0	0	2	5	2	2	3	2	64	1	1	1	1	1	2	1	1	1	1	1	2	0	0	0	0	90	2	1	2	2	1
1127602	2	0	0	2	3	1	2	3	2	59	1	1	1	1	1	2	1	1	1	1	1	2	0	0	0	0	90	2	1	1	2	1
1252481	2	0	0	2	3	1	2	3	1	58	1	2	1	1	1	2	1	1	1	1	1	1	0	0	0	0	90	2	1	2	2	1
1331836	2	1	1	2	1	1	2	5	1	35	2	2	1	1	1	2	1	1	1	1	1	2	0	0	0	0	90	2	1	2	2	1
1185919	2	0	0	2	5	2	1	3	1	62	2	1	1	1	1	1	1	1	1	1	1	1	0	0	0	0	90	1	1	1	1	1
1796689	2	0	0	2	3	1	2	4	1	71	2	1	1	1	1	2	1	1	1	1	1	1	0	0	0	0	90	2	1	2	2	1
1164915	2	0	0	2	3	1	2	4	1	50	1	1	1	1	1	2	1	1	1	1	1	2	0	0	0	0	90	2	1	2	2	1
1779331	2	0	1	2	5	2	2	4	1	59	1	2	1	1	2	1	1	2	1	2	2	1	0	0	0	0	90	2	1	1	2	2
2041182	2	0	0	2	3	1	1	2	2	68	1	2	2	1	1	2	2	1	1	1	1	2	0	0	0	0	90	2	1	1	2	1
1281715	2	0	1	2	3	1	2	2	1	40	1	1	1	1	1	1	1	1	1	1	1	1	0	0	0	0	90	2	1	1	2	1
1528041	2	0	0	2	3	1	1	0	1	17	1	1	1	1	1	1	1	1	1	1	1	1	0	0	0	0	90	1	2	1	1	1
2058488	2	0	0	2	3	1	1	2	2	67	1	2	1	1	1	2	1	1	1	1	1	2	0	0	0	0	90	2	1	2	2	2
1289712	2	0	1	2	3	1	2	4	2	26	1	1	1	1	1	2	1	1	1	1	1	2	0	0	0	0	90	1	1	1	1	1
1993316	2	0	1	2	3	1	1	4	1	31	2	1	1	1	1	1	1	1	1	1	1	1	0	0	0	0	90	2	1	1	2	2
1579348	2	0	1	2	5	2	1	5	1	61	1	1	1	1	1	2	1	1	1	1	1	1	0	1	1	1	5	2	1	1	2	1
1890601	2	0	0	2	3	1	1	5	2	68	1	2	2	1	1	2	2	1	1	1	1	1	0	0	0	0	90	1	1	2	1	1
1625384	2	0	0	2	3	1	2	1	1	66	2	1	1	1	1	2	1	1	1	1	1	2	1	1	1	1	1	2	1	1	2	1
1955973	2	0	1	2	3	1	2	4	1	71	1	1	1	1	2	2	1	1	1	1	2	2	1	1	1	1	1	2	1	2	2	2
1870309	2	1	1	2	3	1	1	2	1	28	1	1	1	1	1	1	2	1	1	1	1	1	1	1	1	1	2	2	1	1	2	1
1293559	2	0	1	2	3	1	2	5	2	60	1	1	1	1	1	2	1	1	1	1	1	2	1	1	1	1	1	2	1	1	2	1
1301468	2	0	0	2	4	2	2	1	1	62	1	1	1	1	1	1	1	1	1	1	1	1	0	0	0	0	90	2	1	1	2	1
1225125	2	0	0	2	4	2	2	2	1	57	2	1	1	1	1	1	1	1	1	1	1	1	0	0	0	0	90	1	1	1	1	1
1241310	2	0	0	2	4	2	2	1	1	52	1	1	1	1	1	2	1	1	1	1	1	1	0	0	0	0	90	2	1	1	2	1
1224415	2	1	1	2	4	2	2	1	1	58	1	2	2	1	1	2	1	1	1	1	1	1	0	0	0	0	90	2	1	1	2	1
1177874	2	0	0	2	6	2	2	0	1	61	1	2	1	1	1	2	1	1	1	1	1	2	0	0	0	0	90	2	1	1	1	1
1144362	2	0	0	2	4	2	2	1	2	51	1	2	1	1	1	2	1	1	1	1	1	2	0	0	1	1	11	2	1	2	2	1
1830306	2	0	0	2	6	2	2	1	1	70	1	1	2	1	1	2	1	2	1	2	1	2	0	0	0	0	90	2	1	2	2	1
1730743	2	0	1	2	6	2	2	2	2	65	1	1	1	1	1	2	1	1	1	1	1	2	0	0	0	0	90	2	1	2	2	1
1325749	2	0	1	2	4	2	2	3	2	59	1	1	1	1	2	2	1	1	1	1	2	2	0	0	0	0	90	1	1	1	1	1
1120422	2	0	0	2	4	2	2	2	1	47	1	1	1	1	1	2	1	1	1	1	1	2	0	0	0	0	90	2	1	2	1	1
1750537	2	0	1	2	4	2	1	2	1	63	1	1	1	1	1	1	1	1	1	1	1	1	0	0	0	0	90	2	1	2	2	1
1145505	2	0	1	2	4	2	2	4	2	63	1	1	1	1	1	2	1	1	1	1	1	2	0	0	0	0	90	2	1	2	1	1
1842559	2	0	1	2	6	2	1	4	1	65	1	2	1	1	2	2	2	1	1	2	2	2	0	0	0	1	81	2	1	2	2	2
1721868	2	0	1	2	4	2	1	5	2	62	1	1	1	1	1	1	1	1	1	1	1	1	0	0	0	0	90	2	1	2	2	1
1790174	2	0	1	2	4	2	2	5	2	63	1	1	1	1	1	2	1	1	1	1	1	2	0	0	1	1	28	2	1	2	2	1
1919514	2	0	1	2	4	2	2	2	2	65	1	1	1	1	1	2	2	2	1	1	1	2	0	0	0	0	90	2	1	1	2	1
2063009	2	0	0	2	4	2	2	2	2	74	1	1	1	1	1	1	1	2	1	2	1	1	0	0	0	0	90	2	1	2	2	1
1290414	2	1	1	2	4	2	1	2	1	69	2	1	1	1	1	2	1	2	1	2	1	1	0	0	0	0	90	2	1	2	2	1
1886918	2	0	0	2	4	2	2	2	2	50	1	2	1	1	1	2	1	2	1	2	2	2	0	0	0	0	90	2	1	1	2	2
1539635	2	0	1	2	6	2	2	2	1	65	1	1	1	1	2	2	2	1	1	1	2	2	0	0	0	0	90	2	1	2	2	2
1390533	2	0	1	2	4	2	2	4	1	27	1	1	1	1	1	1	1	1	1	1	1	1	0	0	0	0	90	2	1	1	2	1
1196723	2	0	0	2	4	2	2	3	2	67	1	1	2	1	1	1	1	1	1	1	1	1	0	0	0	0	90	2	1	1	2	1
1589665	2	0	0	2	4	2	2	2	1	56	2	1	1	1	2	1	1	1	1	1	1	1	0	1	1	1	7	2	1	1	2	2
1950568	2	0	0	2	4	2	2	3	2	28	1	1	1	1	1	1	1	1	1	1	1	1	0	0	0	0	90	1	1	1	1	1
1920353	2	1	1	2	2	1	2	4	2	45	1	1	1	1	1	1	1	1	1	1	1	1	0	0	0	0	90	2	1	1	1	1
1817568	2	0	1	2	4	2	1	3	2	70	1	1	2	2	1	2	1	1	1	1	1	2	0	0	0	0	90	1	1	1	1	1
1294202	2	1	1	2	4	2	1	4	2	65	1	2	1	1	1	2	1	1	1	1	1	2	0	1	1	1	7	2	1	2	2	1
1231047	2	0	1	2	4	2	2	4	1	58	1	1	1	1	1	2	2	2	1	2	1	2	0	0	1	1	14	2	1	2	2	1
1834327	2	0	0	2	6	2	2	3	1	64	2	1	1	1	1	2	1	1	1	1	1	2	0	0	0	0	90	2	1	2	2	1
1120764	2	0	1	2	4	2	2	5	2	64	1	2	1	1	2	2	1	2	1	1	2	2	0	0	0	0	90	2	1	2	2	1
1594673	2	0	1	2	4	2	2	3	1	70	1	2	1	2	1	1	1	2	1	2	1	1	0	0	0	0	90	2	1	1	2	1
1267684	2	0	1	2	4	2	2	4	2	57	1	1	1	1	2	2	1	1	1	1	2	1	1	1	1	1	1	2	1	1	2	2
1271357	2	0	1	2	4	2	2	4	1	65	2	2	1	2	1	2	1	1	1	1	1	2	1	1	1	1	1	2	1	2	2	1
1272576	2	0	0	2	4	2	1	3	2	76	1	1	1	1	1	2	1	1	1	1	1	2	1	1	1	1	1	2	1	2	2	1
1311139	2	0	1	2	4	2	2	4	1	46	2	1	1	1	1	2	1	1	1	1	1	1	1	1	1	1	2	2	1	2	2	1
1273191	2	0	1	2	4	2	1	4	1	85	2	1	1	1	1	2	1	1	1	1	1	2	1	1	1	1	2	2	1	2	2	1
1517539	2	0	0	2	4	2	2	3	2	38	1	1	1	1	1	1	1	1	1	1	2	2	1	1	1	1	1	2	1	2	2	2
1263120	2	0	0	2	5	2	2	2	2	60	1	1	1	1	1	2	1	1	1	1	1	1	0	0	0	0	90	2	1	2	2	1
1994603	2	0	1	2	5	2	2	2	1	58	0	0	0	0	0	0	0	2	1	2	1	2	0	0	0	0	90	2	1	2	2	1
1230048	2	0	1	2	5	2	2	3	2	74	0	0	0	0	0	0	0	2	1	2	1	2	0	0	0	0	90	2	1	1	2	1
1993066	2	0	1	2	5	2	2	3	1	52	0	0	0	0	0	0	0	1	1	2	1	1	0	0	0	0	90	2	1	2	2	1
1118840	2	0	0	2	5	2	2	3	1	62	0	0	0	0	0	0	0	1	1	1	1	2	0	0	0	0	90	2	1	1	1	1
1991283	2	1	1	2	3	1	2	4	1	67	0	0	0	0	0	0	0	2	1	1	1	1	0	0	0	0	90	2	1	2	2	1
1246174	2	0	0	2	5	2	1	5	1	64	0	0	0	0	0	0	0	1	1	1	1	2	0	0	0	0	90	2	1	1	1	2
2058785	2	0	0	2	5	2	2	1	1	45	0	0	0	0	0	0	0	1	1	1	1	1	0	0	0	0	90	1	1	1	1	1
1929585	2	0	0	2	5	2	1	3	1	64	0	0	0	0	0	0	0	1	1	1	1	1	0	0	0	0	90	2	1	1	2	1
1637322	2	0	1	2	5	2	2	3	1	64	0	0	0	0	0	0	0	2	1	2	1	2	0	0	0	0	90	2	1	2	2	1
1120560	2	0	0	2	5	2	2	3	2	60	0	0	0	0	0	0	0	1	1	1	1	1	0	0	0	0	90	2	1	2	2	1
1785116	2	0	0	2	5	2	2	3	2	75	0	0	0	0	0	0	0	1	1	1	1	1	0	1	1	1	5	2	1	2	2	1
1864785	2	1	1	2	3	1	2	4	1	58	0	0	0	0	0	0	0	1	1	1	1	2	0	0	0	0	90	1	1	1	1	1
1730790	2	0	0	2	5	2	2	3	2	86	0	0	0	0	0	0	0	2	2	2	1	2	0	0	0	0	90	1	2	1	2	1
1630026	2	1	1	2	3	1	2	2	1	41	0	0	0	0	0	0	0	2	1	2	1	2	0	0	0	0	90	2	1	2	2	1
1608669	2	0	1	2	5	2	2	2	2	64	0	0	0	0	0	0	0	1	1	1	1	2	1	1	1	1	1	2	1	1	2	1
1229303	2	1	1	2	4	2	2	2	2	42	0	0	0	0	0	0	0	1	1	1	2	2	0	0	0	0	90	2	1	2	1	2
1789614	2	1	1	2	4	2	2	3	2	56	0	0	0	0	0	0	0	2	1	1	1	1	0	0	0	0	90	2	1	1	2	1
1688623	2	1	1	2	4	2	2	3	1	68	0	0	0	0	0	0	0	1	1	1	2	1	0	0	0	0	90	2	1	1	2	2
1951207	2	0	1	2	6	2	2	4	1	84	0	0	0	0	0	0	0	1	1	1	1	1	0	0	1	1	11	2	1	2	2	1
1721406	2	0	0	2	6	2	2	3	1	68	0	0	0	0	0	0	0	1	1	1	1	2	0	0	0	0	90	2	1	2	2	2
1207252	2	0	0	2	6	2	2	4	2	73	0	0	0	0	0	0	0	1	1	1	2	1	0	0	0	0	90	1	1	1	1	1
1705983	2	0	0	2	6	2	1	3	2	68	0	0	0	0	0	0	0	1	1	1	2	2	0	0	0	0	90	2	1	2	2	2
1166791	2	1	1	2	4	2	2	5	2	72	0	0	0	0	0	0	0	1	1	1	1	1	0	1	1	1	4	2	1	1	2	1
1834771	2	0	0	2	6	2	1	5	1	64	0	0	0	0	0	0	0	1	1	1	2	1	0	0	0	0	90	2	1	2	2	2
1833534	2	0	0	2	6	2	2	5	2	74	0	0	0	0	0	0	0	2	1	1	2	2	0	0	0	0	90	2	1	2	2	2
1835445	2	1	1	2	4	2	2	3	1	60	0	0	0	0	0	0	0	1	1	1	1	1	0	0	0	0	90	2	1	1	2	1
1873600	2	1	0	2	4	2	2	3	2	66	0	0	0	0	0	0	0	1	1	1	2	2	0	0	0	0	90	1	1	1	1	2
1415646	2	1	0	2	6	2	2	3	1	56	0	0	0	0	0	0	0	1	1	1	1	1	0	0	0	0	90	2	1	2	2	1
1809851	2	1	1	2	4	2	2	5	1	72	0	0	0	0	0	0	0	1	1	1	1	2	0	0	0	0	90	2	1	2	1	1
1807144	2	1	1	2	4	2	1	5	2	51	0	0	0	0	0	0	0	1	1	1	2	2	0	0	0	0	90	2	1	2	2	2
1679123	2	1	1	2	4	2	2	4	1	61	0	0	0	0	0	0	0	1	1	1	1	2	0	0	1	1	34	2	1	1	2	1
1196985	2	0	0	2	6	2	2	3	1	66	0	0	0	0	0	0	0	1	1	1	1	2	0	0	0	0	90	2	1	2	1	1
1644484	2	0	1	2	6	2	2	4	1	64	0	0	0	0	0	0	0	1	1	1	1	1	1	1	1	1	1	2	1	1	2	1
1276449	2	1	1	2	4	2	1	4	1	67	0	0	0	0	0	0	0	1	1	1	1	2	1	1	1	1	1	2	1	2	2	1
1241191	2	0	1	2	6	2	2	5	1	69	0	0	0	0	0	0	0	1	1	1	1	2	1	1	1	1	1	2	1	1	2	1
1527135	2	0	0	2	7	2	2	1	2	60	0	0	0	0	0	0	0	2	1	1	2	1	0	0	1	1	21	2	1	2	2	2
1932764	2	1	1	2	7	2	1	2	1	71	0	0	0	0	0	0	0	1	1	1	2	1	0	0	0	0	90	2	1	1	2	2
1285736	2	0	1	0	3	1	1		1	51	0	0	0	0	0	0	0	1	1	1	1	1	0	0	0	0	90	2	1	2	2	1
1287653	2	0	0	0	2	1	1		1	58	0	0	0	0	0	0	0	1	1	1	1	1	0	0	0	0	90	1	1	1	1	1
1287379	2	0	0	0	2	1	2		2	46	0	0	0	0	0	0	0	1	1	1	1	1	0	0	0	0	90	2	1	1	2	1
1828141	2	0	1	2	3	1	2	2	1	58	0	0	0	0	0	0	0	2	1	2	1	1	0	0	0	0	90	2	1	1	2	1
1812045	2	0	0	0	0	1	2		1	50	0	0	0	0	0	0	0	1	1	1	1	2	0	0	0	0	90	2	2	1	1	1
1845770	2	0	1	0	0	1	1		2	47	0	0	0	0	0	0	0	2	1	2	1	2	0	0	0	0	90	2	1	2	2	1
1833815	2	0	0	2	2	1	2	0	1	53	0	0	0	0	0	0	0	2	1	1	1	2	0	0	0	0	90	2	1	2	2	1
1849299	2	0	0	2	0	1	2	1	1	58	0	0	0	0	0	0	0	1	1	1	1	1	0	0	0	0	90	2	1	1	1	1
1852374	2	0	0	0	0	1	2		1	52	0	0	0	0	0	0	0	2	1	1	1	1	0	0	0	0	90	2	1	1	2	1
1853392	2	0	0	0	0	1	2		2	51	0	0	0	0	0	0	0	1	1	1	1	1	0	0	0	0	90	1	1	1	1	1
1855938	2	0	0	0	0	1	1		1	40	0	0	0	0	0	0	0	2	1	2	1	1	0	0	0	0	90	2	1	2	2	1
1847796	2	0	0	0	4	2	2		1	63	0	0	0	0	0	0	0	2	1	1	1	2	0	0	0	0	90	1	1	1	1	1
1874410	2	0	0	0	5	2	1		2	44	0	0	0	0	0	0	0	1	1	1	1	1	0	0	0	0	90	1	1	1	1	1
1884357	2	0	0	0	5	2	2		1	82	0	0	0	0	0	0	0	2	1	2	1	1	0	0	0	0	90	2	1	1	2	1
1885524	2	0	0	2	2	1	2	1	1	53	0	0	0	0	0	0	0	1	1	1	1	1	0	0	0	0	90	2	1	1	2	1
1885754	2	0	0	0	1	1	2		2	62	0	0	0	0	0	0	0	1	1	1	1	1	0	0	0	0	90	1	1	1	1	1
1895749	2	0	1	2	4	2	2	4	1	47	0	0	0	0	0	0	0	1	1	1	1	2	0	0	0	0	90	2	1	2	2	1
1899914	2	0	0	0	4	2	1		2	48	0	0	0	0	0	0	0	1	1	1	1	2	0	0	0	0	90	1	1	1	1	1
1905260	2	0	0	2	6	2	2	4	2	65	0	0	0	0	0	0	0	2	1	1	1	2	1	1	1	1	2	2	1	2	2	1
1951633	2	0	1	2	2	1	1	4	2	65	0	0	0	0	0	0	0	2	1	2	1	1	0	0	0	0	90	2	1	1	2	1
1909307	2	0	1	2	3	1	2	1	1	59	2	2	1	1	1	2	1	2	1	1	1	1	0	0	0	0	90	2	1	1	1	1
1907568	2	0	0	0	4	2	2		2	51	1	1	1	1	1	2	1	1	1	1	1	1	0	0	0	0	90	1	1	1	1	1
1910510	2	0	0	0	3	1	2		1	60	1	2	1	1	1	1	1	1	1	1	1	1	0	0	0	0	90	1	1	1	1	1
1910494	2	0	0	0	4	2	2		1	77	2	1	1	1	2	1	2	2	1	1	2	1	0	0	0	0	90	2	1	1	1	2
1912842	2	0	0	0	3	1	2		1	42	1	1	1	1	1	1	1	1	1	1	1	1	0	0	0	0	90	2	1	1	2	1
1914447	2	0	1	0	2	1	1		1	69	2	1	2	1	1	2	2	2	1	1	1	2	0	0	0	0	90	2	1	2	2	1
1915166	2	0	0	0	1	1	2		2	51	1	1	1	1	1	1	1	1	1	1	1	1	0	0	0	0	90	1	1	1	1	1
1933975	2	0	0	0	6	2	2		2	72	1	2	2	1	1	2	2	2	1	2	1	2	0	0	0	0	90	1	1	2	1	1
1936505	2	0	0	0	0	1	2		1	59	1	2	1	1	2	2	2	1	1	1	2	2	0	0	0	0	90	2	1	1	2	1
1936904	2	0	0	0	1	1	1		2	65	1	1	1	1	1	1	1	1	1	1	1	1	0	0	0	0	90	2	1	1	2	1
1941111	2	0	1	2	1	1	2	5	1	56	1	2	1	1	1	1	1	1	1	1	1	1	0	0	0	0	90	2	1	1	2	1
1941457	2	0	1	2	4	2	2	3	1	51	2	1	1	1	2	2	1	1	1	1	1	2	0	0	0	0	90	2	1	2	2	2
1943023	2	0	1	2	3	1	2	4	1	63	2	2	1	1	1	2	2	2	1	1	1	2	0	0	0	0	90	2	1	1	2	1
1944078	2	0	0	0	4	2	2		1	58	1	2	1	1	1	2	1	2	1	2	1	2	0	0	0	0	90	2	1	2	2	1
1944101	2	0	1	2	6	2	2		2	56	1	1	1	1	2	2	1	1	1	1	1	2	0	0
1944216	2	1	1	2	3	1	2	3	1	60	1	1	1	1	2	1	1	2	1	1	2	1	0	0	0	0	90	2	1	1	2	1
1945071	2	0	1	0	4	2	1		1	58	2	2	1	1	1	2	1	2	1	2	1	2	0	0	0	0	90	2	1	2	2	1
1945155	2	0	0	2	3	1	2	1	1	38	1	1	1	1	1	2	2	1	1	1	1	2	0	0	0	0	90	2	1	2	2	1
1628520	2	0	0	2	3	1	2	2	1	56	2	1	2	1	1	2	1	2	1	1	1	1	0	0	0	0	90	2	1	2	2	1
1946933	2	0	0	0	1	1	1		2	55	1	1	1	1	1	2	1	1	1	1	1	1	0	0	0	0	90	2	1	2	2	1
1947127	2	0	1	0	1	1	2		1	16	1	1	1	1	1	1	1	1	1	1	1	1	0	0	0	0	90	2	1	1	2	1
1957272	2	0	0	0	1	1	2		2	58	1	1	1	1	1	1	1	1	1	1	1	1	0	0	0	0	90	1	1	1	1	1
1958023	2	0	0	2	5	2	2	4	1	49	2	2	1	1	1	1	2	2	1	1	1	1	0	0	1	1	10	2	1	1	2	1
1958020	2	0	0	0	4	2	2		2	54	1	1	1	1	2	1	1	1	1	1	2	1	0	0	0	0	90	1	1	1	1	1
1958735	2	1	1	0	5	2	2		2	68	1	1	1	1	1	2	1	1	1	1	1	2	0	0	0	1	62	2	1	1	2	1
1960600	2	0	1	2	4	2	1	2	2	67	1	1	1	1	1	2	1	1	1	1	1	2	0	0	0	0	90	1	1	1	1	1
1960355	2	0	0	0	1	1	2		2	67	1	1	1	1	1	1	2	1	1	1	1	1	0	0	0	0	90	2	1	1	2	1
1960749	2	0	0	0	3	1	2		1	67	1	2	1	1	1	1	1	2	1	2	1	1	0	0	0	0	90	2	1	1	2	1
1968281	2	0	1	0	6	2	2		1	66	1	1	1	1	2	2	1	2	1	2	1	1	0	0	0	0	90	2	1	1	2	1
1829840	2	0	0	0	5	2	2		1	63	1	1	1	1	1	1	1	2	1	1	1	1	0	0	0	0	90	2	1	1	2	1
1962832	2	0	0	0	3	1	2		2	74	1	1	1	1	1	1	1	1	1	1	1	1	0	0	0	0	90	1	1	1	1	1
1858580	2	0	1	2	2	1	2	2	1	53	2	1	2	1	1	1	1	1	1	1	1	1	0	0	1	1	37	2	1	2	2	1
1962204	2	0	0	2	2	1	1	4	2	70	1	1	1	1	1	1	1	1	1	1	1	1	0	0	1	1	25	2	1	1	2	1
1963173	2	0	0	0	4	2	1		2	62	1	1	1	1	1	1	1	1	1	1	1	1	0	0	0	0	90	2	1	1	2	1
1968803	2	0	0	0	2	1	2		1	57	1	1	1	1	2	1	1	1	1	1	2	1	0	0	0	0	90	2	1	1	2	1
1968662	2	0	0	0	0	1	2		1	56	1	1	1	1	1	1	1	1	1	1	1	1	0	0	0	0	90	1	1	1	1	1
1968459	2	0	0	0	0	1	2		2	49	1	1	1	1	1	1	1	1	1	1	1	1	0	0	0	0	90	1	1	1	1	1
1969398	2	1	1	2	1	1	2	2	2	63	1	1	1	1	1	2	1	1	1	1	1	1	0	0	0	0	90	2	1	1	2	1
1970374	2	0	0	0	4	2	1		2	49	1	2	1	1	1	2	1	2	1	2	1	1	0	0	0	0	90	1	1	2	1	1
1970993	2	0	1	2	2	1	2	3	2	45	1	1	1	1	1	1	1	1	1	1	1	1	0	0	0	0	90	2	1	1	1	1
1900280	2	0	0	2	3	1	1	3	2	87	1	1	1	1	1	1	1	2	1	1	1	1	0	0	1	1	14	1	1	1	1	1
1971827	2	0	0	0	1	1	1		2	57	1	1	1	1	1	2	1	1	1	1	1	2	0	0	0	0	90	2	1	2	2	1
1973002	2	0	0	0	4	2	2		2	59	1	2	2	1	2	2	1	2	1	2	2	2	0	0	0	0	90	2	1	2	2	2
1972620	2	0	0	2	3	1	2	3	1	43	2	1	1	1	1	2	1	1	1	1	1	2	0	0	0	0	90	2	1	2	2	1
1972503	2	0	0	0	4	2	2		1	60	1	1	1	1	2	2	1	1	1	1	2	2	0	0	0	0	90	2	1	2	2	2
1972353	2	0	0	0	1	1	2		1	46	1	2	1	1	1	2	1	1	1	1	1	1	0	0
1973812	2	0	1	0	4	2	1		1	61	2	2	1	1	1	1	1	2	1	2	1	1	0	0	0	0	90	2	1	1	2	1
1974835	2	0	0	2	3	1	2	2	2	78	1	1	1	2	1	2	1	1	1	1	1	2	0	0	0	0	90	2	1	2	2	1
1974621	2	0	1	2	4	2	1	4	1	51	2	2	1	1	1	2	1	1	1	1	1	2	0	0	1	1	20	2	1	2	2	1
1975498	2	0	0	0	3	1	2		1	63	1	1	1	1	1	2	1	1	1	1	1	1	0	0	0	0	90	2	1	2	2	1
1976064	2	0	0	0	4	2	2		2	66	1	1	1	1	1	1	1	1	1	1	1	1	0	0	0	0	90	2	1	1	2	1
1976938	2		1	2	4	2	2	4	2	71	1	1	1	1	1	2	2	1	1	1	1	2	0	0	0	0	90	2	1	1	2	1
1977611	2	0	0	0	4	2	2		2	51	1	1	1	1	1	2	2	1	1	1	1	2	0	0	0	0	90	2	1	2	2	1
1977410	2	0	0	0	3	1	1		2	62	1	1	1	1	1	2	1	1	1	1	1	2	0	0	0	0	90	2	1	2	2	1
1914746	2	0	0	2	3	1	2	1	1	45	2	1	1	1	1	1	1	1	1	1	1	1	0	0	0	0	90	2	1	1	2	1
1980685	2	1	0	0	3	1	2		1	64	2	2	1	1	1	2	2	2	1	1	1	1	0	0	0	0	90	2	1	1	2	1
1983502	2	0	1	2	5	2	2	3	1	50	2	1	1	1	2	2	2	2	1	1	1	1	0	0	0	0	90	2	1	1	2	2
1983565	2	0	0	2	4	2	1	4	1	48	1	1	1	1	2	2	2	1	1	1	2	1	0	0	0	0	90	2	1	1	2	2
1915356	2	0	1	2	6	2	2	4	2	70	1	1	1	1	1	1	1	1	1	1	1	1	0	0	0	0	90	2	1	1	2	1
1986634	2	0	0	0	5	2	2		1	58	1	2	1	1	2	2	2	2	1	2	2	1	0	0	0	0	90	2	1	1	2	2
1999189	2	0	1	2	3	1	2	3	2	57	1	1	1	1	1	2	1	1	1	1	1	1	0	0	0	1	51	2	1	2	2	1
1999089	2	0	1	0	3	1	1		2	45	1	1	1	1	1	1	1	1	1	1	1	1	0	0	0	0	90	2	1	1	2	1
1999327	2	0	0	2	2	1	2	5	1	61	1	2	1	1	1	2	1	2	1	2	1	2	0	0	0	0	90	2	1	2	2	1
2000385	2	0	0	0	1	1	1		1	63	1	1	1	1	1	1	1	1	1	1	1	1	0	0	0	0	90	1	1	1	1	1
2000496	2	0	0	0	3	1	1		2	49	1	1	1	1	1	1	1	1	1	1	1	1	0	0	0	0	90	2	1	1	2	1
1999975	2	1	1	2	2	1	1	3	2	37	1	1	1	1	1	2	1	1	1	1	1	2	0	0	0	0	90	2	1	1	2	1
2001074	2	0	1	2	2	1	2	4	1	75	1	1	1	1	2	1	1	1	1	1	1	1	0	0	0	0	90	1	1	1	1	1
2001915	2	1	1	0	4	2	2		1	43	1	2	1	1	1	1	1	1	1	1	1	1	0	0	0	0	90	2	1	1	2	1
2001950	2	0	1	0	1	1	1		2	48	1	1	1	1	1	1	1	1	1	1	1	1	0	0	0	0	90	2	1	1	2	1
1829603	2	0	0	0	5	2	1		1	43	2	1	1	1	1	2	1	1	1	1	1	2	0	0	0	0	90	2	1	2	2	1
2003902	2	0	1	2	4	2	2	3	2	62	1	1	1	1	1	1	2	1	1	1	1	1	0	0	0	0	90	2	1	1	2	1
2004020	2	0	0	0	1	1	2		1	50	2	1	1	1	1	2	1	1	1	1	1	1	0	0	0	0	90	2	1	1	2	1
2004664	2	0	0	0	3	1	2		2	57	1	1	1	1	1	2	1	1	1	1	1	1	0	0	0	0	90	2	1	2	1	1
2006253	2	0	1	0	3	1	2		1	44	1	1	1	1	1	2	1	2	1	2	1	2	0	0	0	0	90	1	1	2	1	1
2008081	2	0	0	0	2	1	2		1	53	2	1	1	1	1	1	2	1	1	1	1	1	0	0	0	0	90	2	1	1	2	1
2009021	2	0	0	0	3	1	2		1	57	1	1	1	1	1	1	1	1	1	1	1	1	0	0	0	0	90	2	1	1	2	1
2008990	2	0	0	2	3	1	2	1	1	60	2	1	1	1	1	2	1	1	1	1	1	2	0	0	0	0	90	2	1	2	2	1
2010210	2	0	0	2	4	2	2	2	2	76	1	1	1	1	1	2	1	1	1	1	1	2	0	0	0	0	90	2	1	2	2	1
2013687	2	1	1	2	2	1	2	5	1	51	2	1	1	1	1	1	1	1	1	1	1	1	0	0	0	0	90	2	1	1	2	1
2014570	2	0	0	0	2	1	1		2	66	1	1	1	1	1	1	1	1	1	1	1	1	0	0	0	0	90	1	1	2	1	1
2014355	2	0	0	0	1	1	2		2	57	0	0	0	0	0	0	0	2	1	1	2	2	0	0	0	0	90	2	1	2	1	2
2019766	2	0	0	0	3	1	2		2	65	0	0	0	0	0	0	0	2	1	2	1	2	0	0	0	0	90	1	2	2	2	2
2019724	2	0	0	0	2	1	2		2	50	0	0	0	0	0	0	0	1	1	1	1	1	0	0	0	0	90	1	2	1	2	1
2019458	2	1	0	0	4	2	2		1	52	0	0	0	0	0	0	0	2	1	1	2	2	0	0	0	0	90	2	1	2	2	2
2020621	2	1	1	2	4	2	2	2	1	44	0	0	0	0	0	0	0	2	1	2	2	1	0	1	1	1	3	2	1	1	2	2
2021416	2	0	0	0	0	1	2		1	41	0	0	0	0	0	0	0	1	1	1	1	1	0	0	0	0	90	2	1	1	2	1
2022904	2	0	0	2	4	2	2	2	1	45	1	2	1	1	1	1	1	1	1	1	1	1	0	0	0	0	90	2	1	1	2	1
